# Supplementary material for: Longitudinal Analysis of Canine Oral Microbiome Using Whole Genome Sequencing in Aging Companion Dogs
Source: Animals (Basel). 2023 Dec 14;13(24):3846. doi: 10.3390/ani13243846 (PMC10740535; doi:10.3390/ani13243846)
Supplement: Supplementary file 1 [file animals-13-03846-s001.zip]

Archive with 1 entries (1 files):
- animals-2716463-supplementary.xlsx
