# Supplementary material for: Longitudinal Analysis of Canine Oral Microbiome Using Whole Genome Sequencing in Aging Companion Dogs
Source: Animals (Basel). 2023 Dec 14;13(24):3846. doi: 10.3390/ani13243846 (PMC10740535; doi:10.3390/ani13243846)
Supplement: Supplementary file 1 [file animals-13-03846-s001.zip › animals-2716463-supplementary.xlsx]

## Sheet: Supplementary Table 1
Species
Bergeyella zoohelcum
Porphyromonas gulae
P. macacae
Ruminococcus torques
Fusobacterium russi
Collinsiella intestinalis
C. stercoris
C. tanakaei
Bacteroides coprocola
B. coprophilus
B. massiliensis, plebius, pyogenes
B. plebius
B. pyogenes
Megamonas rupellensis
Suterella wadsworthensis
Supplementary Table 1: Species added to the Bracken database based on their presence and abundance in Humann2 output and potential relevance to the canine microbiome

## Sheet: Supplementary Table 2.
StudyID	SampleNumber	Age*	Fraction of Lifespan*	Sex	Reproductive Status	Weight(kg)	BCS	CADES	CBPI T	Month (Sample Collection)	Month (Cognitive Testing)	SGT (seconds)	Cylinder Test (Inhibitory Control)	Cylinder Test (Detour)	Primary Diet**	Probiotic Use	Probiotic Brand	Medication	Indication	GPPs Relative Abundance	RedComplexRA	Gingipains_to_CangingivalisRatio	Shannon Index (Bacterial)	Simpson Index of Diversity (Bacterial)	Sample Collection (Month from Study Start)	Shannon Index (Fungal)	Simpsons Index of Diversity (Fungal)
G02	1	11.5808	0.94	Male	Neutered	22.2	6.5	17	2	0	0	5.61	0.75	0.13	CD	FALSE		carprofen	nr	n/a	n/a	n/a	n/a	n/a	0	0	0
G02	2	12.2959	0.99	Male	Neutered	24.04	6	17	7	8.7	6	13.8	0.88	0	CD	FALSE		carprofen	nr	0.0482423	0.172465	0.892216	5.21806	0.976294	7.86667	1.21759	0.403661
G02	3	13.5342	1.09	Male	Neutered	NA	NA	14	8	23.7667	22.6333	23.35	0.75	0.13	CD	FALSE		gabapentin, grapiprant	nr	0.119079	0.177291	2.81376	5.38898	0.977274	22.6333	1.49204	0.491617
G03	1	9.45205	0.83	Female	Neutered	33.7	6.5	6	11	0	0	22.83	0.88	0.38	CD	FALSE		doxycycline, carprofen, niacinamide	lupoid onychodystrophy	0.0758127	0.10949	0.357812	3.66173	0.90645	0	1.52275	0.528644
G03	2	10.0384	0.9	Female	Neutered	30	7.5	2	27	7.16667	6.83333	10.52	0.75	0.63	CD	FALSE		carprofen	non-specified lameness	0.0840494	0.152143	0.449704	5.03392	0.950138	7.2	3.7361	0.957149
G03	3	11.0849	0.99	Female	Neutered	31	8	0	35	19.9333	21.4333	18.42	1	0.75	CD	FALSE		carprofen, gabapentin	osteoarthritis	0.0526718	0.105734	0.818023	5.57185	0.981605	21.4333	2.23321	0.692022
G04	1	14.8329	NA	Female	Neutered	9.9	5	51	16	0	0	3.27	0.13	0	CD	FALSE		carprofen	non-specified pain	0.0453227	0.0683198	1.13017	4.12129	0.944418	0	1.36197	0.48546
G04	2	15.4411	NA	Female	Neutered	9.1	7	64	18	7.43333	6.33333	3.71	0	0	CD	FALSE		carprofen	non-specified pain	0.12295	0.222642	1.48541	5.29342	0.972125	6.33333	1.48974	0.48554
G04	3	16.7	NA	Female	Neutered	8.9	6	NA	NA	22.1333	22.4333	NA	n/a	n/a	CD	FALSE		prednisone	poor quality of life	0.208942	0.302219	3.72881	4.94437	0.954363	22.4333	1.92303	0.615217
G05	1	10.7562	0.89	Male	Neutered	29.7	5	2	3	0	0	16.49	1	0.75	CD	TRUE	Calming Care	trazodone	thunderstorm anxiety	0.00870503	0.0124003	1.35694	4.11845	0.933243	0	1.17166	0.443111
G05	2	11.4712	0.96	Male	Neutered	31.2	7	0	1	8.73333	8.4	15.55	0.88	0.75	CD	TRUE	Purina Calming Care EOD	immunotherapy (allergy shots), Cytopoint (R)	allergy	0.171742	0.226328	0.655675	4.02228	0.905558	10.3	1.53838	0.506834
G05	3	12.1178	1.02	Male	Neutered	32.5	5	0	5	16.6333	17.8	9.55	1	0.75	CD	TRUE	Fortiflora, Calming Care - both daily			0.23639	0.368904	9.74444	5.06985	0.944065	17.8	2.64981	0.785572
G06	1	11.2	0.82	Male	Neutered	10.3	6	0	0	0	0	21.96	1	0.75	CD	FALSE		carprofen, gabapentin	non-specified pain	0.0230165	0.0437747	3.86861	1.96646	0.565276	0	1.33602	0.510435
G06	2	11.8164	0.87	Male	Neutered	9.7	5.5	0	0	8.2	6.53333	33.21	1	0.5	CD	FALSE				0.0876726	0.160791	1.39059	5.16272	0.977329	8.46667	1.24074	0.406468
G06	3	12.9178	0.95	Male	Neutered	10.5	7	5	0	21.6333	20.9667	37.88	1	0.5	CD	FALSE		pimobendan, enalapril	mitral valve disease	0.203777	0.270902	1.22199	4.1839	0.933377	20.9667	1.45612	0.485984
G07	1	11.3781	0.93	Female	Neutered	25.4	6	0	8	0	0	17.51	1	0.63	CD	FALSE				0.0442215	0.0555277	9.09524	1.99345	0.550289	0	1.37588	0.531548
G07	2	12.0082	0.98	Female	Neutered	24.6	5	2	9	7.7	5	11.05	0.88	0.38	CD	NA				0.10599	0.175338	2.44147	4.48008	0.951188	7.53333	1.59821	0.552283
G07	3	12.6164	1.03	Female	Neutered	24.2	5	0	8	15.1333	14.7	7	1	0.75	CD	FALSE				0.305084	0.376776	7.29297	4.58036	0.921423	14.7	2.35808	0.716073
G11	1	10.2	0.86	Female	Neutered	27.6	6	0	40	0	0	19.69	1	0.88	CD	FALSE				0.0254558	0.0289264	0.356451	3.70948	0.939999	0	0.988932	0.359889
G11	2	10.7781	0.91	Female	Neutered	28.5	7.5	4	29	7.7	7.53333	38.68	1	0.63	CD	FALSE				0.539859	0.577602	15.7544	3.13759	0.781935	7.8	1.26836	0.427378
G11	3	11.4795	0.96	Female	Neutered	29	7	0	54	16.2667	15.2333	23.36	1	0.88	CD, freeze-dried raw	FALSE				0.0668054	0.143421	0.764731	5.15826	0.964284	15.2333	2.63744	0.777414
G13	1	11.011	0.94	Male	Neutered	28.2	8	28	45	0	0	17.28	0.88	0.25	CD	FALSE				0.124745	0.140637	0.803634	3.70482	0.924582	0	1.3792	0.469225
G13	2	12.5151	1.05	Male	Neutered	NA	6	35	49	18.3333	16.6333	14.03	0.88	0.63	CD	FALSE				0.010188	0.0304321	0.662784	3.67734	0.926472	16.6333	1.02597	0.379917
G17	1	11.8082	0.89	Male	Neutered	11.1	6	5	22	0	0	12.62	0.75	0.13	CD	FALSE		(1) gabapentin, adequan (2) trazodone, fluoxetine	(1) osteoarthritis (2) separation anxiety	0.308708	0.332776	2.35893	3.15442	0.886239	0	1.15221	0.371525
G17	2	12.9781	0.98	Male	Neutered	NA	7	50	7	14.2667	14.6	19.19	0.75	0	CD	TRUE	Proviable-Forte occasional	(1) gabapentin, methocarbamol (2) trazodone, fluoxetine (3) omeprazole, diphenhydramin	(1) non-specified pain (2) separation anxiety (3) mast cell tumor	0.0093733	0.0129176	0.0769138	3.37807	0.887899	14.6	3.02372	0.864888
G24	1	9.93425	0.73	Male	Neutered	8	7	9	0	0	0	28.33	1	0.13	CD	FALSE		None		0.414714	0.472884	3.31134	3.16391	0.868899	0	1.30736	0.472473
G24	2	10.3342	0.78	Male	Neutered	7.9	6	8	0	4.86667	7.63333	NA	1	0.38	CD	FALSE		None		0.0823132	0.118999	0.891882	4.70921	0.954245	7.63333	1.89462	0.614286
*	At time of sample collection
**	CD, commercially-prepared diet.
***	Recent Dental prophylaxis is defined as within 4 months prior to the date of sample collection
Supplementary Table 2: Demographic, oral health, cognitive and Sahnnon and Simpson indices for each individual study participant.

## Sheet: Supplementary Table 3.
Study ID	G02	G02	G02	G03	G03	G03	G04	G04	G04	G05	G05	G05	G06	G06	G06	G07	G07	G07	G11	G11	G11	G13	G13	G17	G17	G24	G24
Sample Number	S1	S2	S3	S1	S2	S3	S1	S2	S3	S1	S2	S3	S1	S2	S3	S1	S2	S3	S1	S2	S3	S1	S2	S1	S2	S1	S2
Pool	Pool2	Pool1	Pool1	Pool1	Pool1	Pool1	Pool1	Pool1	Pool1	Pool1	Pool1	Pool1	Pool2	Pool2	Pool1	Pool1	Pool1	Pool1	Pool1	Pool1	Pool1	Pool1	Pool1	Pool1	Pool1	Pool1	Pool1
S7Seq	CTCTATCG	CGAAGTCA	CGAAGTCA	CTCGTTCT	ATCCTTCC	CGAAGTCA	AACAACCG	ATCCTTCC	ATCCTTCC	TCCTCATG	CGAAGTCA	TCAGTAGG	AACAACCG	ATCCTTCC	ATCCTTCC	TCCTCATG	ACTCTCCA	AACAACCG	CTCGTTCT	ATCCTTCC	CGAAGTCA	CGAAGTCA	TCAGTAGG	ATCCTTCC	ATCCTTCC	CTCTATCG	CGAAGTCA
D5Seq	TATAGCCT	CAGGACGT	CCTATCCT	CAGGACGT	CAGGACGT	TAATCTTA	CCTATCCT	CCTATCCT	ATAGAGGC	CAGGACGT	TATAGCCT	AGGCGAAG	GGCTCTGA	GTACTGAC	TATAGCCT	GGCTCTGA	CAGGACGT	ATAGAGGC	TATAGCCT	GGCTCTGA	ATAGAGGC	GTACTGAC	ATAGAGGC	AGGCGAAG	TAATCTTA	ATAGAGGC	AGGCGAAG
Maribacter sp. 1 2014MBL MicDiv	0	0	0	0	60	40	0	0	31	51	0	0	0	32	0	0	0	0	0	0	0	0	0	0	83	0	37
Agromyces laixinhei	0	0	14	0	29	38	0	0	20	0	0	58	0	18	19	0	22	66	0	0	75	20	0	25	64	0	43
Serratia grimesii	0	0	11	39	68	50	13	0	15	0	0	22	0	34	14	0	23	47	0	0	49	14	0	28	74	0	19
Paenibacillus sp. FSL H7-0737	0	0	0	0	37	0	0	28	0	0	0	0	0	0	0	0	0	32	0	0	24	0	0	0	22	0	15
Massilia oculi	0	17	61	0	210	146	0	27	79	21	0	128	0	72	36	0	23	100	0	17	272	35	0	110	237	0	96
Rubinisphaera brasiliensis	0	0	0	0	60	18	0	12	16	0	0	38	0	0	0	0	0	20	0	0	39	0	0	0	11	0	0
Dietzia sp. oral taxon 368	0	0	38	0	56	0	41	0	29	0	0	226	0	51	0	0	0	151	0	0	156	0	0	42	37	0	95
Helicobacter felis	0	0	11	0	10	10	0	0	0	0	0	11	0	0	0	0	0	0	0	0	0	0	0	0	0	0	0
Methylobacterium radiodurans	0	0	0	0	51	21	0	12	22	0	0	57	0	0	0	0	0	11	0	0	43	29	0	45	18	0	21
Nostoc linckia	0	0	0	0	32	15	0	22	0	0	28	46	0	44	0	0	0	23	0	38	19	0	0	0	21	0	0
Mesorhizobium amorphae	0	0	0	0	28	16	0	0	22	0	0	33	0	0	0	0	0	0	0	0	28	0	0	13	36	0	23
Exiguobacterium sibiricum	0	0	0	0	19	0	0	0	21	0	0	35	0	0	0	0	0	20	0	0	44	0	0	19	15	0	0
Clostridium sp. BNL1100	0	10	21	14	77	35	0	29	30	0	17	45	0	16	16	0	12	44	0	19	26	10	0	15	29	0	27
Pseudomonas sp. LG1E9	0	0	12	0	31	29	0	0	0	0	0	17	0	0	0	0	0	0	0	0	43	0	0	0	0	0	0
Micromonospora echinaurantiaca	0	0	23	0	70	31	0	20	18	0	0	75	0	20	0	0	0	31	0	24	79	0	0	23	55	0	81
Halothiobacillus neapolitanus	0	0	36	0	59	56	0	12	25	0	0	33	0	33	18	0	15	56	0	14	70	14	0	36	78	0	26
Zhihengliuella sp. ISTPL4	0	0	0	0	93	0	0	0	0	0	0	209	0	0	0	0	0	88	0	0	248	0	0	0	91	0	239
Mycobacterium intracellulare	0	0	74	0	110	104	0	57	0	0	0	427	0	0	0	0	0	255	0	0	255	0	0	114	106	0	176
Bifidobacterium catenulatum	0	0	15	0	48	42	0	21	0	0	0	80	0	0	0	0	0	35	0	20	55	0	0	27	28	0	0
Gemmatimonas aurantiaca	0	0	13	0	21	19	0	19	16	0	0	24	0	0	0	0	0	10	0	0	38	0	0	10	20	0	0
Dyella sp. G9	0	0	81	15	120	177	15	0	98	30	13	82	0	125	67	0	39	70	0	13	127	44	0	439	173	0	90
Curvibacter sp. AEP1-3	0	90	186	20	380	354	17	105	205	0	43	210	0	270	127	0	87	396	27	75	595	124	0	99	858	0	284
Massilia sp. YMA4	0	32	84	0	216	182	0	0	80	0	0	126	0	113	44	0	50	142	0	23	340	37	0	116	243	0	80
Colletotrichum higginsianum	0	485	499	357	157	496	387	692	482	291	376	280	434	678	527	487	393	242	290	375	527	792	1283	316	134	524	351
Gordonia bronchialis	0	0	19	0	33	18	0	0	0	0	0	90	0	22	0	0	27	45	0	17	72	0	0	21	21	0	69
Sphingomonas sp. MM-1	0	0	32	0	81	53	0	0	27	0	0	49	0	54	0	0	0	39	0	0	94	0	0	40	50	0	37
Tessaracoccus defluvii	0	0	237	93	344	168	88	185	98	0	47	2551	0	228	75	0	159	516	35	129	2021	112	23	811	780	0	1399
Pseudonocardia sp. CGMCC 4.1532	0	0	38	0	48	18	0	18	28	0	0	103	0	12	0	0	28	35	0	12	106	0	0	16	50	0	64
Sulfurimonas sp. CVO	0	0	0	0	82	44	0	45	48	0	0	32	0	0	0	0	0	0	0	0	0	0	0	0	0	0	0
Ustilaginoidea virens	0	21	33	12	121	53	11	43	25	10	14	64	11	37	26	12	33	39	0	23	101	25	19	14	40	0	19
Faecalibaculum rodentium	0	12	14	0	43	22	0	15	21	0	10	39	0	0	12	0	0	15	0	17	38	0	0	22	19	0	11
Burkholderia ubonensis	0	0	105	0	295	236	0	0	48	0	0	186	0	178	45	0	0	225	0	0	539	40	0	132	332	0	103
Staphylococcus agnetis	0	0	17	0	20	0	0	0	0	0	0	0	0	0	0	0	0	0	0	0	0	0	0	0	0	0	0
Mycoplasma sp. NEAQ87857	0	0	0	0	19	0	0	0	21	0	18	17	0	0	0	0	0	39	0	0	16	0	0	34	0	0	14
Shewanella algae	0	0	40	0	103	99	0	41	49	0	0	50	0	37	21	0	24	66	0	23	80	17	0	48	66	0	27
Gammaproteobacteria bacterium ESL0073	0	0	132	26	920	106	0	118	54	0	0	139	0	0	0	0	161	59	0	0	734	0	0	0	27	0	0
Thioploca ingrica	0	11	59	10	238	47	0	50	18	0	0	35	0	0	0	0	41	27	0	0	89	15	0	0	23	0	13
Pseudoalteromonas sp. Xi13	0	0	0	0	26	0	0	0	0	0	0	0	0	0	0	0	0	0	0	0	0	0	0	0	45	0	0
Arcanobacterium phocae	0	0	30	20	84	51	0	0	12	0	16	71	0	16	15	0	0	84	0	38	60	16	0	89	38	0	12
Pyruvatibacter mobilis	0	0	18	0	26	19	0	14	12	0	0	17	0	20	0	0	0	18	0	0	50	0	0	0	15	0	0
Synechococcus sp. HK01-R	0	0	0	0	0	19	0	0	0	0	0	26	0	0	0	0	0	18	0	0	31	0	0	0	0	0	0
Xanthomonas oryzae	0	49	216	0	369	571	25	35	308	117	17	255	0	328	160	0	100	405	0	50	278	88	22	1633	728	0	215
Carnobacterium maltaromaticum	0	0	15	0	75	19	0	21	52	0	21	41	0	13	16	0	0	26	0	20	49	0	36	22	40	16	17
Microbacterium aurum	0	0	16	0	63	31	0	0	22	0	0	60	0	0	0	0	0	24	0	0	59	28	0	0	24	0	126
Pseudocnuella soli	0	16	33	21	115	39	0	29	31	0	17	44	0	12	24	0	25	19	0	12	65	0	0	13	27	0	26
Entomomonas moraniae	0	0	47	0	136	0	0	45	0	0	0	50	0	0	0	0	0	125	0	0	162	48	0	0	20	0	0
Caloranaerobacter azorensis	0	20	13	14	75	54	0	29	49	0	68	37	0	26	41	0	17	69	0	32	59	15	0	55	61	15	41
Paraglaciecola sp. L3A3	0	14	31	29	143	40	0	33	42	0	0	23	0	15	13	0	40	28	0	0	100	13	0	0	96	0	12
Xanthomonas hyacinthi	0	20	125	0	169	216	0	0	143	45	0	102	0	142	79	0	50	123	0	0	110	34	0	483	215	0	72
Christensenella minuta	0	36	35	19	197	84	0	174	66	0	41	118	0	25	27	0	31	92	0	40	114	22	0	34	55	0	23
Archaeoglobus profundus	0	0	0	0	10	0	0	0	0	0	0	0	0	0	0	0	0	0	0	0	0	0	0	0	0	0	0
Psychrobacter urativorans	0	111	594	268	2905	666	138	466	280	47	72	397	26	192	165	0	680	514	24	132	1809	192	26	52	340	0	265
Streptomyces lunaelactis	0	0	0	0	41	27	0	18	21	0	0	60	0	22	13	0	0	56	0	0	52	0	0	35	62	0	35
Pseudomonas syringae group genomosp. 3	0	0	14	0	77	61	0	0	37	0	0	47	0	36	23	0	23	48	0	0	69	0	0	91	60	0	24
Halorientalis sp. IM1011	0	0	0	0	0	0	0	0	0	0	0	19	0	0	0	0	0	0	0	0	23	0	0	0	0	0	0
Pseudomonas sp. R2A2	0	0	0	0	0	52	0	0	0	0	0	0	0	32	0	0	0	0	0	0	35	0	0	85	0	0	0
Owenweeksia hongkongensis	0	0	23	36	91	40	0	29	28	22	0	35	0	24	22	0	0	49	0	0	73	0	0	26	29	0	35
Cylindrospermum stagnale	0	38	37	0	39	27	0	26	35	0	0	33	0	0	0	0	0	266	0	0	15	51	0	0	13	0	0
Comamonas thiooxydans	0	160	397	32	902	775	43	151	415	21	59	471	0	570	245	0	168	906	32	99	1107	201	0	349	1445	0	537
Cellvibrio sp. PSBB023	0	0	19	19	79	47	0	26	28	0	14	66	0	23	24	0	28	29	0	0	65	0	0	19	54	0	21
Arcobacter defluvii	0	0	84	0	30	0	0	61	1907	0	0	0	0	0	0	0	96	107	0	0	33	0	0	0	0	0	0
Sphingopyxis granuli	0	0	0	0	133	0	0	0	0	0	0	0	0	0	0	0	0	0	0	0	0	0	0	0	97	0	71
Candidatus Koribacter versatilis	0	0	0	0	29	14	0	0	0	0	0	18	0	0	0	0	0	11	0	0	23	0	0	12	14	0	0
Cellulomonas taurus	0	0	35	0	56	49	17	17	0	0	25	101	0	19	0	0	31	59	0	34	108	0	0	43	52	0	177
Saliniradius amylolyticus	0	0	13	10	77	43	0	13	18	0	12	32	0	11	15	0	16	41	0	10	46	10	0	38	44	0	30
Aerosticca soli	0	40	196	0	293	338	16	28	192	27	0	239	0	213	68	0	22	143	0	21	192	66	0	476	207	0	79
Jannaschia sp. CCS1	0	0	0	0	30	16	0	16	0	0	0	25	0	0	0	0	0	12	0	0	47	0	0	17	29	0	10
Serinicoccus profundi	0	0	32	0	64	33	17	21	27	0	0	137	0	13	0	0	29	59	0	26	169	0	0	61	95	0	166
Vibrio aphrogenes	0	0	15	20	92	56	16	34	23	0	0	0	0	18	20	0	0	55	0	0	45	29	0	0	80	0	0
Candidatus Campylobacter infans	0	0	0	0	27	21	0	0	14	0	0	12	0	0	0	0	11	18	0	0	12	0	0	13	0	0	0
Alkalihalobacillus clausii	0	19	14	0	86	24	0	58	35	0	21	50	0	21	27	0	0	62	0	31	107	12	0	11	10	0	14
Streptomyces ambofaciens	0	39	26	0	52	47	0	0	21	0	0	70	0	60	0	0	0	54	0	18	114	0	0	55	62	0	116
Bdellovibrio exovorus	0	0	0	0	11	17	0	0	10	0	0	22	0	0	0	0	0	15	0	0	14	0	0	17	0	0	10
Halomonas sp. hl-4	0	0	0	0	0	53	0	0	0	0	0	0	0	0	0	0	0	0	0	0	0	0	0	66	0	0	0
Sulfuracidifex tepidarius	0	0	0	0	0	0	0	0	0	0	0	0	0	0	0	0	0	0	0	11	0	0	0	0	0	0	0
Dechloromonas aromatica	0	17	51	10	121	75	0	39	50	0	17	76	0	45	36	0	28	97	0	37	264	18	0	68	122	0	40
Campylobacter ureolyticus	0	0	19	26	88	46	0	38	105	0	36	32	0	20	0	0	27	47	0	19	51	15	0	27	55	14	28
Butyrivibrio hungatei	0	20	25	21	96	34	0	43	24	0	32	52	0	15	27	0	13	39	0	13	56	0	0	34	44	0	14
Pseudomonas sp. ATCC 13867	0	0	24	0	68	61	0	12	29	0	0	81	0	32	0	0	29	38	0	0	76	29	0	19	61	0	34
Hydrogenophaga sp. PBC	0	287	636	70	1685	1509	39	165	792	53	81	783	0	765	285	0	168	1196	56	120	1585	253	0	441	2357	0	641
Clostridium estertheticum	0	19	44	42	135	57	0	44	41	0	27	50	0	20	31	0	26	73	0	28	127	16	0	51	86	0	27
Methanosarcina horonobensis	0	0	0	0	25	23	0	0	0	0	0	38	0	0	0	0	0	14	0	0	0	0	0	0	0	0	0
Spiroplasma helicoides	0	0	23	0	44	0	0	0	21	0	16	15	0	0	19	0	0	22	0	0	39	0	0	37	22	0	0
Acinetobacter sp. TTH0-4	0	53	330	73	1144	246	39	233	112	13	30	197	0	51	63	0	290	153	0	60	725	72	0	15	92	0	107
Borrelia maritima	0	0	0	0	20	0	0	0	0	0	0	34	0	0	0	0	0	0	0	0	0	0	0	0	0	0	0
Streptomyces clavuligerus	0	0	15	0	59	16	0	17	16	0	0	90	0	17	0	0	0	52	0	18	72	0	0	27	30	0	41
Paracoccus jeotgali	0	0	24	0	47	27	0	20	14	0	0	26	0	22	0	0	0	24	0	22	86	0	0	0	22	0	12
Paracoccus suum	0	0	19	0	50	31	0	0	24	0	0	26	0	16	0	0	0	45	0	0	87	0	0	46	41	0	14
Janthinobacterium lividum	0	17	31	0	113	90	0	29	42	0	0	54	0	41	32	0	0	95	0	0	190	0	0	22	271	0	59
Micropruina glycogenica	0	0	49	16	111	49	50	74	35	0	22	645	0	45	25	0	24	173	34	73	497	36	0	175	146	0	1648
Ustilago maydis	0	96	90	80	56	114	55	139	82	56	73	70	66	96	88	98	73	57	46	94	100	147	211	45	32	109	70
Youhaiella tibetensis	0	0	13	0	70	45	0	17	25	0	0	58	0	25	16	0	0	28	0	0	70	0	0	0	48	0	20
Pediococcus inopinatus	0	0	0	0	0	0	0	0	0	0	15	0	0	0	0	0	0	0	0	0	17	0	0	0	0	0	0
Chitinophaga pinensis	0	31	29	22	190	92	12	70	69	0	50	42	0	19	31	0	18	64	0	24	111	13	0	44	45	11	58
Marichromatium purpuratum	0	0	36	0	174	91	0	25	53	0	0	118	0	54	16	0	11	52	0	16	207	0	0	41	80	0	34
Methanomassiliicoccaceae archaeon DOK	0	0	0	0	150	23	0	123	146	0	0	0	0	0	0	0	0	0	0	0	0	0	0	0	0	0	0
Pseudomonas knackmussii	0	15	32	0	114	96	0	13	36	0	0	87	0	37	16	0	0	58	0	0	119	0	0	57	104	0	60
Mycoplasma mycoides	0	0	0	0	63	0	0	0	96	0	87	88	0	0	48	0	0	21	0	0	26	44	0	39	0	33	52
Bacillus fonticola	0	0	0	0	24	12	0	0	0	0	0	12	0	0	0	0	0	14	0	0	11	0	0	12	23	0	0
Nocardia farcinica	0	0	27	0	61	41	0	23	22	0	0	136	0	37	23	0	26	95	0	0	104	0	0	19	35	0	139
Methanobacterium lacus	0	0	0	0	18	0	0	0	0	0	0	21	0	0	0	0	0	0	0	0	0	0	0	0	0	0	0
Shewanella benthica	0	0	0	0	0	14	0	0	11	0	0	0	0	0	0	0	0	19	0	0	12	0	0	0	0	0	11
Mycoplasma haemocanis	0	0	0	0	0	0	0	0	18	0	0	0	0	0	0	0	0	0	0	0	0	0	0	0	0	0	0
Orbus sp. IPMB12	0	11	27	11	114	38	0	32	18	10	0	23	0	0	10	0	26	34	0	19	75	13	0	13	81	0	18
Candidatus Blochmannia floridanus	0	0	0	0	16	21	0	0	16	0	0	21	0	0	0	0	0	11	0	0	11	0	0	0	48	0	0
Tsuneonella amylolytica	0	0	0	0	22	12	0	0	0	0	0	25	0	0	0	0	0	17	0	0	27	0	0	0	23	0	11
Alloactinosynnema sp. L-07	0	0	17	0	62	17	0	12	28	0	0	105	0	11	0	0	0	30	0	13	81	0	0	43	50	0	71
Dialister massiliensis	0	0	0	0	0	0	0	0	0	0	0	0	0	0	0	0	0	0	0	0	0	0	0	42	0	0	0
Caldichromatium japonicum	0	0	42	0	83	44	0	0	23	0	0	114	0	26	16	0	16	37	0	11	79	10	0	66	28	0	19
Pantoea rwandensis	0	0	0	0	48	41	0	11	20	0	0	34	0	15	19	0	0	43	0	0	54	0	0	0	48	0	19
Saccharothrix syringae	0	19	19	17	72	46	0	29	37	0	0	100	0	31	17	0	19	55	0	26	171	21	0	39	61	0	159
Pseudomonas trivialis	0	0	28	0	64	62	0	0	31	0	0	44	0	24	21	0	0	49	0	0	69	13	0	36	88	0	16
Succinivibrio dextrinosolvens	0	0	21	11	87	23	0	18	24	0	16	12	0	0	14	0	12	19	0	0	63	0	0	18	12	0	12
Bosea sp. F3-2	0	15	23	0	67	47	0	12	21	0	0	43	0	16	0	0	0	23	0	0	92	0	0	26	25	0	11
Pseudomonas sp. NC02	0	0	0	0	120	0	0	0	0	0	0	143	0	93	0	0	0	140	0	0	49	0	0	0	52	0	0
Lactobacillus sp. JM1	0	0	0	0	0	306	0	0	0	0	0	0	0	0	0	0	0	0	0	0	0	0	0	0	613	0	0
Brachyspira intermedia	0	12	16	0	34	28	0	18	26	0	13	24	0	12	15	0	0	26	0	0	17	0	0	45	45	0	15
Collimonas arenae	0	23	60	28	217	168	0	45	71	0	13	161	0	83	32	0	48	98	0	34	314	42	0	88	163	0	56
Alkalihalobacillus krulwichiae	0	0	22	0	72	30	0	23	18	0	21	21	0	12	16	0	0	24	0	0	49	0	0	24	19	0	12
endosymbiont 'TC1' of Trimyema compressum	0	0	0	0	49	12	0	20	31	0	18	15	0	0	19	0	0	22	0	0	28	0	0	16	12	0	17
Lactiplantibacillus plantarum	0	0	0	30	132	55	0	44	89	0	0	75	0	50	49	0	0	81	0	64	130	0	0	66	0	0	0
Archangium gephyra	0	10	24	0	139	48	0	42	37	0	0	107	0	0	21	0	17	80	0	28	168	18	0	38	54	0	38
Pseudomonas denitrificans (nom. rej.)	0	0	42	0	154	78	0	23	18	0	0	60	0	16	12	0	17	54	0	0	100	11	0	56	89	0	27
Sphingopyxis macrogoltabida	0	62	32	0	89	52	0	45	52	0	118	105	0	32	45	0	48	55	0	29	132	0	0	105	59	0	60
Methanosarcina barkeri	0	0	13	0	122	116	0	43	17	0	0	104	0	0	18	0	0	17	0	0	42	0	0	20	0	0	33
Serratia sp. FGI94	0	0	0	0	44	36	0	0	0	0	0	43	0	0	0	0	0	37	0	0	51	0	0	0	0	0	0
Maribacter hydrothermalis	0	0	25	58	119	56	23	47	44	42	44	45	0	38	46	0	26	61	0	21	64	20	0	94	96	0	49
Sutterella wadsworthensis	0	10	13	0	27	19	0	28	14	0	0	34	0	19	0	0	23	41	0	13	57	0	0	27	15	0	0
Erythrobacter sp. KY5	0	0	0	0	47	29	0	14	23	0	0	27	0	15	0	0	0	16	0	0	54	0	0	19	22	0	0
Candidatus Enterovibrio luxaltus	0	0	18	0	82	18	0	12	0	0	0	12	0	0	0	0	28	13	0	0	60	0	0	0	15	0	0
Kocuria turfanensis	0	0	21	0	63	33	0	30	33	0	0	90	0	26	0	0	15	61	0	33	114	16	0	32	67	0	100
Acetivibrio clariflavus	0	26	28	0	130	46	0	60	34	0	25	38	0	16	23	0	22	42	0	26	67	27	0	23	21	0	18
Aminobacter aminovorans	0	0	0	0	31	44	0	0	0	0	0	58	0	0	0	0	0	0	0	0	41	0	0	0	0	0	0
Cellulomonas flavigena	0	20	22	25	70	52	0	38	23	0	0	101	0	17	0	0	20	55	0	40	101	0	58	82	69	0	148
Thiomicrorhabdus xiamenensis	0	0	0	0	16	23	0	0	0	0	0	29	0	17	13	0	10	17	0	0	23	14	0	20	29	0	12
Staphylococcus lugdunensis	0	0	15	0	70	35	0	23	23	0	23	30	0	19	28	0	0	25	0	13	34	0	0	21	40	0	22
Dehalogenimonas formicexedens	0	0	0	0	54	20	0	0	0	0	0	30	0	10	17	0	0	15	0	10	30	0	0	0	0	10	10
Paraburkholderia sp. 7MH5	0	28	31	0	131	92	0	25	38	28	0	82	0	40	27	0	17	90	0	20	219	33	0	62	201	0	41
Acinetobacter sp. 10FS3-1	0	22	120	0	623	168	19	104	52	0	0	132	0	31	29	0	131	110	0	19	367	44	0	18	134	0	59
Cognaticolwellia beringensis	0	0	14	0	24	19	0	12	13	0	0	0	0	0	0	0	0	0	0	0	0	0	0	14	85	0	0
Swingsia samuiensis	0	0	0	0	18	26	0	0	0	0	0	13	0	0	0	0	0	0	0	0	18	0	0	0	17	0	0
Acidipropionibacterium jensenii	0	0	100	28	192	85	82	114	68	0	27	880	0	77	28	0	55	241	35	94	1017	50	0	167	217	0	597
Halobacteroides halobius	0	0	35	0	108	30	0	24	27	0	25	31	0	10	14	0	19	22	0	10	65	0	0	35	20	0	20
Aquirhabdus parva	0	26	115	43	486	158	56	79	66	15	13	85	0	25	35	0	106	170	0	26	268	48	0	32	104	0	82
Bergeyella zoohelcum	11	13063	37652	3572	51516	41405	1354	3441	14491	18705	694	33139	807	26484	44013	309	42539	94563	715	6236	14503	106234	17547	41907	1098307	4810	137551
Mycoplasma salivarium	0	0	0	0	121	0	0	0	0	0	53	0	0	0	0	0	0	135	0	0	90	0	0	258	0	0	0
Pseudomonas sp. R5-89-07	0	0	0	0	64	48	0	0	25	0	0	17	0	26	0	0	0	26	0	0	40	0	0	57	0	0	0
Duganella sp. GN2-R2	0	27	61	0	182	163	0	14	54	0	0	111	0	101	22	0	35	69	0	28	335	24	0	108	183	0	68
Blattabacterium sp. (Blaberus giganteus)	0	0	0	0	0	0	0	0	0	0	0	0	0	0	0	0	0	15	0	0	0	0	0	0	0	0	0
Vagococcus coleopterorum	0	0	0	0	20	15	0	0	14	0	10	15	0	0	11	0	0	25	0	10	25	0	12	0	0	0	11
Aminipila butyrica	0	60	28	0	325	56	0	75	50	0	36	52	0	32	38	0	47	52	0	25	91	17	0	19	25	0	19
Rossellomorea vietnamensis	0	0	0	0	49	17	0	14	20	0	39	26	0	0	16	0	0	0	0	15	29	0	0	0	12	0	13
Tetrapisispora blattae	0	14	28	24	46	21	21	25	33	0	19	40	0	10	22	11	14	46	0	0	37	19	0	22	35	0	28
Murdochiella vaginalis	0	61	42	0	423	193	0	159	91	0	76	532	0	32	48	0	16	212	0	77	157	0	0	59	95	46	42
Streptomyces sp. CLI2509	0	0	0	0	0	0	0	0	0	0	0	78	0	0	0	0	0	0	0	0	0	0	0	0	0	0	0
Bradyrhizobium sp. 1(2017)	0	0	0	0	26	16	0	0	0	0	0	14	0	16	0	0	0	0	0	0	24	0	0	0	19	0	0
Chania multitudinisentens	0	0	0	0	36	36	0	17	16	0	0	32	0	0	13	0	12	50	0	0	53	0	0	12	27	0	19
Gemmatimonas phototrophica	0	0	0	0	18	0	0	0	0	0	0	10	0	13	0	0	0	24	0	0	43	0	0	0	29	0	18
Sulfuritalea hydrogenivorans	0	21	41	16	108	90	0	22	35	0	0	103	0	50	31	0	24	65	0	27	231	18	0	80	98	0	39
Thermodesulfatator indicus	0	0	11	0	55	15	0	14	14	0	18	24	0	0	13	0	0	10	0	0	38	0	0	0	0	0	17
Rubrobacter sp. SCSIO 52909	0	12	10	0	56	13	0	14	20	0	16	42	0	0	0	0	0	17	0	0	50	0	0	0	14	0	16
Streptomyces sp. Go-475	0	0	26	0	64	0	0	0	27	0	0	52	0	0	0	0	0	46	0	0	62	0	0	29	44	0	45
Rhizobium sp. 11515TR	0	0	14	0	53	31	0	36	0	0	0	20	0	0	31	0	0	12	0	0	51	0	0	0	34	0	12
Kyrpidia spormannii	0	0	0	0	30	0	0	0	0	0	0	0	0	0	0	0	0	0	0	0	0	0	0	0	0	0	0
Dokdonia sp. 4H-3-7-5	0	0	0	0	86	38	0	19	24	30	0	0	0	36	0	0	0	20	0	0	30	0	0	23	16	0	24
Neisseria mucosa	0	57	75	291	245	365	30	81	72	157	29	135	0	188	156	0	126	203	12	48	303	74	52	219	220	0	83
Roseburia hominis	0	44	320	24	297	125	122	590	151	0	67	148	0	54	70	0	69	268	0	44	241	18	0	45	38	28	37
Rosistilla ulvae	0	0	0	0	23	0	0	0	0	0	0	0	0	0	0	0	0	0	0	0	20	0	0	0	0	0	0
Sulfurospirillum cavolei	0	0	11	0	33	18	0	0	18	0	0	14	0	15	12	0	34	19	0	13	14	15	0	28	21	0	0
Caldanaerobacter subterraneus	0	0	11	0	38	0	0	14	21	0	26	32	0	0	18	0	0	27	0	0	21	0	0	19	14	0	11
Brucella anthropi	0	0	51	123	117	81	0	82	42	0	0	168	0	83	61	0	62	72	0	123	274	0	0	0	107	0	0
Acetobacterium woodii	0	13	29	0	85	41	0	32	24	0	16	55	0	17	32	0	17	37	0	25	41	11	0	17	26	0	27
Cardinium endosymbiont of Encarsia pergandiella	0	0	12	15	12	0	0	0	16	0	0	0	0	0	0	0	0	15	0	15	0	0	0	0	0	0	0
Planktothrix agardhii	0	0	0	0	53	32	0	19	22	0	14	23	0	18	24	0	30	0	0	0	61	0	0	0	17	0	0
Paucilactobacillus oligofermentans	0	0	0	0	18	0	0	0	0	0	0	0	0	0	0	0	0	12	0	0	18	0	0	0	23	0	0
Rhodococcus coprophilus	0	0	17	0	32	16	0	0	27	0	0	142	0	19	0	0	0	61	0	15	81	0	0	26	36	0	77
Iodobacter fluviatilis	0	0	12	10	87	88	0	21	35	14	23	38	0	21	0	0	61	50	0	0	71	12	0	18	100	0	21
Acinetobacter ursingii	0	31	163	160	763	257	49	149	124	21	43	143	13	106	84	0	205	145	18	47	436	83	0	0	209	0	99
Micromonospora sp. HM134	0	18	0	0	60	18	0	0	0	0	0	92	0	0	0	0	0	23	0	0	130	0	0	18	35	0	67
Planococcus halocryophilus	0	0	0	0	35	21	0	0	0	0	27	23	0	0	0	0	0	0	0	0	43	0	0	0	0	0	0
Borrelia crocidurae	0	0	0	0	36	0	0	0	0	0	0	0	0	0	0	0	0	0	0	0	26	0	0	0	0	0	0
Rivularia sp. PCC 7116	0	0	13	0	77	27	0	0	23	0	0	12	0	14	0	0	0	15	0	13	60	0	0	17	0	0	0
Bermanella marisrubri	0	13	10	0	68	33	0	19	11	0	10	25	0	11	14	0	20	22	0	11	55	21	0	29	29	0	14
Chitinophaga sp. XS-30	0	19	25	0	105	39	0	43	51	0	24	73	0	17	12	0	0	40	0	14	53	14	0	58	13	0	14
Sterolibacteriaceae bacterium M52	0	30	50	0	156	88	0	13	65	0	0	111	0	83	32	0	32	111	0	33	301	25	0	96	136	0	49
Rhodococcus sp. 2G	0	0	0	0	0	0	0	0	0	0	0	136	0	0	0	0	0	0	0	0	71	0	0	0	0	0	147
Simiduia agarivorans	0	0	15	0	85	69	0	22	21	0	0	75	0	26	13	0	0	41	0	11	109	11	0	31	74	0	26
Mycolicibacterium confluentis	0	0	0	0	26	11	0	0	0	0	0	66	0	0	0	0	0	20	0	0	49	0	0	15	27	0	16
Hymenobacter sp. TS19	0	0	16	23	44	31	0	22	16	0	15	33	0	13	0	0	0	16	0	0	45	13	0	0	30	0	25
Thermomonas sp. HDW16	0	66	243	0	424	649	32	21	441	148	0	227	0	358	192	0	148	317	0	0	161	133	0	2387	726	0	237
Burkholderia sp. PAMC 26561	0	0	0	0	59	28	0	58	0	0	0	0	0	0	0	0	39	24	0	0	55	0	0	0	170	0	0
Polynucleobacter duraquae	0	0	11	33	56	38	0	0	30	0	0	0	0	21	0	0	20	15	0	0	36	0	0	0	40	0	0
Thermococcus sibiricus	0	0	0	0	17	0	0	0	0	0	0	12	0	0	0	0	0	0	0	0	0	0	0	0	25	0	15
Oceanispirochaeta crateris	0	12	24	0	58	0	0	33	38	0	18	77	0	0	28	0	23	55	0	0	44	0	0	31	23	0	16
Pseudomonas xanthomarina	0	0	24	0	81	53	0	0	25	0	0	27	0	54	14	0	11	54	0	18	170	22	0	48	70	0	29
Rhizobium sp. WL3	0	0	15	0	41	31	0	0	18	0	0	44	0	21	0	0	0	18	0	0	19	0	0	0	16	0	0
Gloeomargarita lithophora	0	0	0	0	10	0	0	0	0	0	0	11	0	0	0	0	11	10	0	0	21	0	0	0	12	0	0
Corynebacterium nuruki	0	0	23	0	37	26	0	13	16	0	0	221	0	20	19	0	16	142	0	42	111	0	0	31	50	0	77
Halomicrobium mukohataei	0	0	0	0	0	0	0	0	0	0	0	14	0	0	0	0	0	0	0	0	19	0	0	0	0	0	0
Rathayibacter iranicus	0	0	13	0	28	24	0	11	18	0	24	56	0	18	0	0	0	35	0	16	39	0	0	21	25	0	34
Clostridioides difficile	0	110	240	100	1433	355	45	1259	241	52	325	368	15	269	358	0	188	367	31	586	2295	437	39	275	710	59	214
Cutibacterium avidum	0	0	49	36	102	84	59	62	40	0	31	752	0	44	34	0	16	171	0	77	506	23	0	118	131	0	275
Ewingella americana	0	0	22	0	69	34	0	18	17	0	0	69	0	19	11	0	13	39	0	0	48	0	0	57	39	0	39
Candidatus Coxiella mudrowiae	0	0	0	0	27	20	0	10	11	0	0	24	0	19	0	0	0	24	0	0	23	0	0	12	43	0	0
Mycoplasmopsis columbinasalis	0	0	0	0	23	10	0	0	0	0	0	0	0	0	0	0	0	20	0	0	0	0	0	0	0	0	0
Pseudomonas versuta	0	0	11	0	32	16	0	0	13	0	0	30	0	0	0	0	17	16	0	0	56	0	0	19	50	0	0
Hoyosella subflava	0	0	14	0	13	0	0	11	0	0	0	51	0	0	0	0	0	26	0	0	36	0	0	25	20	0	21
Candidatus Babela massiliensis	0	0	0	0	25	0	0	0	11	0	0	0	0	0	0	0	0	0	0	0	17	0	0	0	17	0	0
Echinicola vietnamensis	0	0	26	60	77	33	0	24	23	0	0	73	0	0	28	0	0	41	0	29	55	32	0	22	111	0	23
Opitutus sp. GAS368	0	0	16	0	77	17	0	13	15	0	0	56	0	0	0	0	0	13	0	0	89	0	0	10	22	0	12
Agrobacterium vitis	0	27	36	19	176	121	0	29	56	0	18	88	0	49	30	0	24	71	0	16	125	19	0	53	47	0	28
Spiroplasma apis	0	0	0	0	10	0	0	12	17	0	0	0	0	0	0	0	0	14	0	0	35	0	0	11	0	0	0
Spiroplasma eriocheiris	0	0	20	0	31	0	0	18	33	0	0	15	0	0	0	0	0	22	0	0	40	0	0	0	0	0	0
Mitsuaria sp. 7	0	39	107	12	236	203	0	45	94	0	0	146	0	109	42	0	31	194	0	28	401	31	0	77	401	0	134
Marinobacter sp. JH2	0	0	16	28	26	41	0	0	13	0	0	61	0	0	19	0	0	44	0	19	77	0	0	21	59	0	0
Planococcus maritimus	0	0	0	0	24	0	0	0	0	0	0	0	0	0	0	0	0	26	0	0	28	0	0	16	0	0	0
Pseudarthrobacter phenanthrenivorans	0	35	0	30	77	58	0	30	0	0	0	87	0	25	0	0	0	35	0	32	61	0	0	44	40	0	112
Stieleria neptunia	0	0	0	0	44	19	0	24	0	0	0	36	0	0	0	0	0	29	0	0	26	0	0	0	29	0	0
Mycobacteroides salmoniphilum	0	0	16	0	39	12	0	15	31	0	13	103	0	20	0	0	0	56	0	10	57	0	0	0	25	0	33
Bacillus weihaiensis	0	0	12	21	60	15	0	18	23	0	23	20	0	0	0	0	0	17	0	0	31	0	0	0	19	0	0
Zygosaccharomyces rouxii	0	0	0	0	0	15	0	0	0	0	0	0	0	0	0	0	0	0	0	0	33	11	0	11	0	0	0
Glaesserella parasuis	0	67	349	1213	855	611	868	594	261	556	51	172	15	210	142	47	404	282	358	341	604	122	165	404	1569	137	419
Sphingopyxis sp. EG6	0	0	0	0	36	24	0	0	0	0	0	94	0	0	0	0	0	0	0	0	53	0	0	0	43	0	0
Chryseobacterium sp. JV274	0	0	11	90	42	26	0	38	15	35	24	30	0	13	14	0	13	31	0	29	39	0	0	22	28	0	26
Francisella halioticida	0	0	0	0	28	0	0	17	12	0	0	24	0	0	13	0	24	25	0	0	12	0	0	13	36	0	13
Methanobrevibacter ruminantium	0	0	0	0	24	11	0	13	0	0	0	28	0	0	0	0	0	0	0	0	0	0	0	12	0	0	0
Catenovulum sp. CCB-QB4	0	10	57	17	201	50	0	56	38	0	0	45	0	26	12	0	58	46	0	13	149	0	0	0	55	0	20
Chlamydia pecorum	0	0	0	0	17	15	0	0	0	0	0	0	0	0	0	0	0	0	0	0	10	0	0	0	0	0	0
Spiroplasma gladiatoris	0	0	0	0	38	0	0	18	33	0	23	20	0	0	24	0	0	19	0	0	18	0	0	17	0	0	0
Glutamicibacter arilaitensis	0	0	24	0	81	66	33	38	40	0	45	155	0	40	46	0	0	95	0	38	64	0	0	53	47	0	27
Pseudoalteromonas nigrifaciens	0	0	0	0	0	0	0	0	0	0	0	0	0	0	0	0	0	0	0	0	0	0	0	0	111	0	0
Mesorhizobium sp. M6A.T.Cr.TU.016.01.1.1	0	0	0	0	23	24	0	13	0	0	0	32	0	0	0	0	0	15	0	0	27	0	0	0	15	0	0
Pseudarthrobacter psychrotolerans	0	0	20	23	57	26	0	31	0	0	0	78	0	0	0	0	0	35	0	31	76	0	0	26	17	0	43
Mycoplasma hyosynoviae	0	0	0	0	19	0	0	0	0	0	11	0	0	0	0	0	0	18	0	0	0	0	0	35	0	0	0
Streptomyces viridosporus	0	0	22	0	35	33	0	26	22	0	0	64	0	0	0	0	0	33	0	0	77	0	0	27	33	0	31
[Clostridium] innocuum	0	62	72	0	299	100	0	113	80	0	212	133	0	47	94	0	52	146	0	97	187	44	0	59	146	56	88
Polaribacter sp. MED152	0	0	20	34	77	33	17	31	23	38	11	28	0	17	11	0	17	21	0	12	29	0	0	18	11	0	16
Diaphorobacter aerolatus	0	190	404	67	901	805	40	123	395	31	61	604	28	545	205	0	157	757	49	113	1459	254	51	247	1415	37	502
Leuconostoc mesenteroides	0	0	0	0	37	28	0	22	44	0	22	24	0	0	28	0	16	29	0	0	37	0	0	25	20	0	0
Streptomyces fungicidicus	0	0	0	0	0	0	0	0	0	0	0	20	0	0	0	0	0	0	0	0	54	0	0	0	0	0	0
Agrobacterium sp. T29	0	0	0	0	0	0	0	25	0	0	0	68	0	0	0	0	0	23	0	0	41	0	0	21	0	0	0
Entomoplasma melaleucae	0	0	0	0	18	0	0	0	0	0	21	0	0	0	0	0	0	15	0	0	19	0	0	0	0	0	0
Streptomyces qinzhouensis	0	0	0	0	24	29	0	0	14	0	0	40	0	12	0	0	0	19	0	16	63	0	28	20	22	0	24
Fibrella sp. ES10-3-2-2	0	0	29	0	79	39	0	23	14	0	17	25	0	0	0	0	26	18	0	18	65	0	0	46	0	0	21
Ignavibacterium album	0	17	35	15	133	60	0	42	33	0	50	35	0	18	17	0	31	44	0	16	65	14	0	26	32	12	20
Pseudomonas taetrolens	0	0	14	10	60	44	0	19	0	0	0	27	0	10	0	0	28	23	0	0	54	12	0	45	42	0	0
Candidatus Prometheoarchaeum syntrophicum	0	0	12	0	40	0	0	0	0	0	0	0	0	0	0	0	0	13	0	0	16	0	0	0	0	0	0
Citrobacter amalonaticus	0	0	31	0	33	0	0	0	23	0	0	26	0	0	0	0	0	18	0	0	46	0	0	50	66	0	0
Kocuria indica	0	0	0	0	33	0	0	0	0	0	0	96	0	36	0	0	0	42	0	0	75	0	0	32	32	0	76
Schaalia sp. JY-X169	0	0	21	42	90	93	14	36	16	0	23	113	0	0	21	0	17	76	0	49	82	0	0	59	68	0	42
Pseudoalteromonas sp. A25	0	0	20	21	46	25	0	13	22	0	0	31	0	36	0	0	30	31	0	23	23	0	0	0	51	0	12
Flexistipes sinusarabici	0	12	23	0	76	27	0	15	10	0	0	22	0	0	10	0	17	18	0	0	36	0	0	0	11	0	14
Chlamydia suis	0	0	0	0	23	0	0	0	0	0	0	0	0	0	0	0	0	0	0	0	0	0	0	0	16	0	0
Pelobacter propionicus	0	13	12	12	212	49	0	28	67	0	13	165	0	14	15	0	0	49	0	15	160	0	0	35	35	0	41
Pauljensenia hongkongensis	0	28	163	221	542	803	53	364	45	59	152	342	0	83	79	0	93	415	0	289	443	55	25	198	234	99	267
Novosphingobium resinovorum	0	0	31	0	62	59	0	24	25	0	0	61	0	23	0	0	0	34	0	51	69	0	0	45	52	0	42
Actinobacillus equuli	0	29	73	130	249	140	85	118	41	85	15	52	0	28	25	0	53	48	75	75	136	24	22	16	398	19	56
Thermotoga neapolitana	0	0	0	0	0	0	0	0	0	0	0	0	0	0	0	0	0	0	0	0	26	0	0	0	0	0	0
Enterobacter soli	0	0	0	0	11	0	0	0	0	0	0	14	0	0	0	0	0	11	0	0	23	0	0	25	0	0	0
Herbiconiux sp. SALV-R1	0	0	23	0	56	26	0	23	22	0	0	91	0	17	0	0	0	25	0	15	107	20	0	31	43	0	92
Candidatus Sneabacter namystus	0	0	0	0	20	10	0	0	15	0	0	0	0	0	0	0	0	0	0	0	13	0	0	0	0	0	11
Flavobacterium sediminis	0	0	61	23	267	97	33	24	94	213	20	34	0	127	29	0	21	111	0	25	63	31	0	116	62	0	125
Cupriavidus pauculus	0	43	162	23	334	269	0	54	80	25	20	233	0	172	61	0	53	175	0	42	701	44	0	107	384	0	127
Melittangium boletus	0	0	20	0	117	57	0	20	23	0	15	168	0	18	13	0	0	14	0	0	127	0	0	11	49	0	18
Winogradskyella sediminis	0	16	54	0	216	62	0	58	44	29	12	40	0	31	13	0	39	52	0	0	76	0	0	26	17	0	23
Mycoplasmopsis pulmonis	0	0	0	0	19	0	0	0	0	0	0	0	0	0	0	0	0	14	0	0	0	0	0	0	11	0	13
Erythrobacter mangrovi	0	0	20	0	20	19	0	17	13	0	0	0	0	0	0	0	0	14	0	0	25	0	0	24	12	0	12
Streptomyces lydicus	0	72	128	0	235	149	0	78	89	0	54	103	0	57	39	0	88	100	0	89	204	75	27	51	190	0	264
Methanoplanus limicola	0	0	0	0	26	66	0	0	0	0	0	88	0	0	0	0	0	0	0	0	0	0	0	0	0	0	0
Pseudomonas asplenii	0	0	0	0	29	19	0	0	0	0	0	17	0	24	0	0	0	19	0	0	32	0	0	18	56	0	0
Pseudomonas guangdongensis	0	0	30	0	102	70	0	10	11	0	0	30	0	23	0	0	0	26	0	0	91	0	0	81	77	0	36
Bartonella australis	0	0	0	14	47	13	0	0	20	0	0	0	0	15	0	0	0	16	0	0	26	0	0	0	21	0	0
Exiguobacterium sp. AT1b	0	0	0	0	34	12	0	0	0	10	0	11	0	19	0	0	18	12	0	0	16	0	0	0	0	0	0
Corallococcus macrosporus	0	24	0	0	143	47	0	38	39	0	0	104	0	39	23	0	0	76	0	19	167	0	0	0	44	0	65
Streptomyces sp. W1SF4	0	0	17	62	50	33	0	0	17	0	0	69	0	0	0	0	0	40	0	0	93	0	0	18	39	0	47
Halomonas campaniensis	0	0	0	0	47	0	0	0	0	0	0	0	0	0	0	0	0	0	0	0	0	0	0	0	0	0	0
Campylobacter iguaniorum	0	0	30	0	96	40	0	79	139	12	31	12	0	22	30	0	28	29	0	0	47	16	0	15	21	0	26
Ligilactobacillus salivarius	0	26	39	16	159	56	0	30	25	13	32	89	0	26	30	0	29	53	0	31	78	0	0	26	54	18	37
Acinetobacter dispersus	0	28	157	17	713	132	29	133	71	0	21	119	0	26	26	0	139	121	0	33	412	24	0	0	42	0	50
Amycolatopsis keratiniphila	0	0	28	0	62	34	0	28	28	0	0	150	0	0	0	0	0	59	0	27	160	0	0	24	77	0	81
Gordonia sp. 1D	0	0	0	0	23	17	0	0	0	0	0	71	0	21	0	0	0	36	0	0	47	0	0	0	16	0	39
Ensifer alkalisoli	0	0	0	0	30	23	0	0	0	0	0	54	0	13	0	0	0	15	0	16	82	0	0	25	18	0	13
Acinetobacter towneri	0	51	194	130	727	198	37	99	108	0	0	101	0	78	63	0	198	129	0	28	325	53	0	0	95	0	93
Streptomyces spectabilis	0	0	19	0	55	54	0	16	22	0	0	62	0	22	0	0	0	26	0	0	67	0	0	13	58	0	83
[Pasteurella] aerogenes	0	20	112	112	187	278	87	419	76	134	14	53	0	64	72	0	52	112	50	74	150	95	62	47	1719	26	123
Streptomyces coeruleorubidus	0	0	18	0	45	32	0	0	0	0	0	41	0	0	0	0	0	23	0	0	71	0	0	0	25	0	47
Formosa sp. Hel1 33 131	0	0	25	18	104	66	0	25	31	32	13	18	0	15	11	0	0	27	0	12	67	11	0	36	43	0	36
Halarchaeum sp. CBA1220	0	0	0	0	0	0	0	10	0	0	0	13	0	0	0	0	0	0	0	0	0	0	0	0	0	0	24
Vibrio mimicus	0	0	28	19	119	59	0	31	23	0	0	36	0	27	0	0	51	30	0	20	99	20	0	0	91	0	15
Sphingopyxis sp. 113P3	0	0	16	0	14	24	0	0	0	0	0	52	0	0	0	0	0	34	0	0	69	0	0	0	25	0	0
Streptomyces harbinensis	0	0	14	0	47	24	0	15	16	0	0	57	0	0	0	0	13	15	0	14	114	0	0	28	47	0	95
Parasaccharibacter apium	0	0	0	0	33	0	0	0	0	0	0	17	0	0	0	0	0	0	0	0	10	0	0	55	0	0	0
Enterococcus cecorum	0	0	28	15	104	22	0	24	29	0	34	48	0	14	15	0	14	91	0	24	40	0	26	0	21	0	19
Moraxella ovis	0	115	665	1613	4181	2094	899	414	960	182	47	698	123	988	740	0	1082	3134	152	156	2574	728	91	155	2077	0	1195
Magnetospirillum gryphiswaldense	0	15	30	0	105	56	0	19	29	0	0	106	0	20	27	0	14	57	0	13	148	17	0	85	66	0	27
Thermoanaerosceptrum fracticalcis	0	15	12	0	75	21	0	33	25	0	13	24	0	12	0	0	0	21	0	0	29	0	0	0	31	0	0
Methylorubrum extorquens	0	0	47	0	160	94	0	32	58	0	0	124	0	52	0	0	0	55	0	0	196	26	0	20	85	0	29
Pandoraea thiooxydans	0	0	67	10	144	103	0	21	50	0	0	127	0	48	19	0	18	99	0	21	319	32	0	46	114	0	56
Pandoraea fibrosis	0	0	50	0	99	83	0	13	19	0	0	78	0	43	30	0	0	78	0	0	183	27	0	20	149	0	27
Lysobacter sp. HDW10	0	27	86	0	293	591	27	20	289	139	0	158	0	251	138	0	82	290	0	0	118	104	0	1822	773	0	162
Brucella pituitosa	0	0	0	0	27	36	0	0	0	0	0	80	0	0	0	0	24	68	0	0	24	0	0	0	70	0	0
Marinobacterium sp. LSUCC0821	0	0	11	0	57	18	0	13	16	0	0	18	0	0	0	0	10	21	0	0	40	0	0	0	0	0	0
Bacteriovorax stolpii	0	11	0	0	70	45	0	26	14	0	0	18	0	0	0	0	0	0	0	0	39	0	0	0	0	0	0
Mycetocola sp. JXN-3	0	0	29	0	49	33	17	19	13	0	0	98	0	26	17	0	0	56	0	14	84	0	0	17	37	0	56
Mycobacteroides chelonae	0	0	0	0	58	0	0	0	0	0	0	30	0	0	0	0	0	27	0	0	57	0	0	30	0	0	32
Geobacter bremensis	0	18	11	0	140	28	0	28	30	0	0	95	0	10	0	0	0	20	0	0	86	0	0	0	19	0	18
Sphingopyxis fribergensis	0	0	0	0	27	29	0	0	0	0	0	0	0	20	0	0	0	0	0	0	34	0	0	0	31	0	16
Acinetobacter venetianus	0	35	189	23	734	138	30	162	71	0	26	128	0	23	23	0	210	59	0	45	498	42	0	12	52	0	62
Streptomyces sp. DUT11	0	0	0	0	0	0	0	0	0	0	0	0	0	0	0	0	0	0	0	0	0	0	0	0	0	0	173
Leclercia sp. W17	0	0	0	0	0	65	0	0	0	0	0	0	0	0	0	0	0	0	0	0	0	0	0	0	0	0	0
Pseudoclostridium thermosuccinogenes	0	0	23	23	116	58	0	68	40	0	42	29	0	19	49	0	14	66	0	30	59	21	0	30	38	0	12
Aurantiacibacter atlanticus	0	0	0	0	29	16	0	0	0	0	0	13	0	0	0	0	0	0	0	0	30	0	0	30	0	0	12
Lysobacter sp. TY2-98	0	33	125	0	191	335	22	14	196	73	0	144	0	207	99	0	48	187	0	10	144	50	0	916	388	0	105
Nostoc sp. CENA543	0	0	12	24	23	0	0	0	0	0	0	21	0	38	0	0	0	14	0	0	16	0	0	0	25	0	0
Labrenzia sp. PHM005	0	0	0	0	46	32	0	27	33	0	0	39	0	22	0	0	0	21	0	0	42	0	0	29	38	0	17
Idiomarina sp. OT37-5b	0	0	0	20	70	52	0	0	31	0	0	30	0	27	11	0	11	31	0	0	62	0	0	38	44	0	27
Micromonospora narathiwatensis	0	0	0	0	35	25	0	34	0	0	0	24	0	0	0	0	0	14	0	0	53	0	0	13	25	0	43
Salinispora arenicola	0	0	0	0	52	31	0	12	0	0	0	39	0	14	0	0	0	43	0	0	71	0	0	21	57	0	35
Acinetobacter sp. MYb10	0	0	60	31	271	77	12	48	46	0	0	47	0	19	27	0	64	55	0	18	149	0	0	13	59	0	26
Polaromonas naphthalenivorans	0	164	278	56	646	627	20	164	333	20	49	385	0	601	230	0	112	710	26	95	1047	168	0	210	1442	0	455
Scytonema sp. HK-05	0	0	0	0	39	17	0	15	0	0	17	30	0	0	0	0	0	0	0	0	0	0	0	17	0	0	0
Sinomonas atrocyanea	0	0	15	0	77	31	0	20	17	0	0	84	0	0	0	0	20	61	0	21	85	0	0	42	57	0	58
Pseudomonas sp. TCU-HL1	0	26	31	0	94	98	0	15	47	0	0	67	0	75	30	0	18	82	0	0	138	14	0	80	124	0	63
Clostridium sp. SY8519	0	29	38	20	160	87	0	64	52	0	37	79	0	29	38	0	19	66	0	29	143	10	0	32	58	11	44
Listeria sp. PSOL-1	0	0	20	0	109	15	0	30	0	0	26	29	0	11	0	0	15	24	0	11	59	0	0	0	0	0	0
Serratia sp. P2ACOL2	0	0	0	0	0	0	0	0	0	0	0	0	0	0	0	0	0	0	0	0	0	0	0	0	65	0	0
Sporosarcina ureilytica	0	0	0	0	47	20	0	15	0	0	0	23	0	0	16	0	0	24	0	0	23	19	0	26	47	0	25
Microbacterium testaceum	0	0	24	0	35	30	0	15	18	0	0	58	0	0	0	0	0	20	0	0	63	26	0	20	50	0	36
Spiroplasma taiwanense	0	0	0	0	26	16	0	11	18	0	32	14	0	0	0	0	0	19	0	0	21	0	0	0	0	0	0
Stenotrophomonas sp. WZN-1	0	0	65	0	99	145	0	0	81	38	0	36	0	59	59	0	29	47	0	0	108	36	0	347	106	0	44
Cronobacter condimenti	0	0	0	0	51	14	0	0	16	0	0	17	0	0	0	0	0	55	0	0	59	0	0	32	67	0	20
Paenibacillus cellulositrophicus	0	0	19	0	36	27	0	35	18	0	17	28	0	18	26	0	11	58	0	25	48	0	0	16	24	0	17
Aeromonas sp. CA23	0	0	0	0	36	21	0	17	13	0	0	21	0	0	0	0	0	16	0	0	28	0	0	13	0	0	25
Acinetobacter lactucae	0	16	74	28	418	92	14	78	35	0	16	77	0	16	0	0	70	53	0	24	183	14	0	0	77	0	24
Microvirgula aerodenitrificans	0	19	31	0	125	123	0	25	52	12	17	85	0	43	30	0	46	93	0	16	223	15	0	105	146	0	64
Candidatus Saccharimonas aalborgensis	0	19	26	0	201	83	0	69	61	10	54	62	0	29	50	0	35	155	29	65	214	15	0	0	0	0	36
Paenibacillus swuensis	0	0	0	0	32	16	0	15	14	0	18	0	0	0	10	0	0	11	0	0	14	0	0	0	24	0	11
Rhodoferax koreense	0	124	316	23	787	803	0	115	371	17	60	361	0	406	153	0	102	582	29	83	941	167	0	246	1258	0	387
Streptomyces cattleya	0	0	16	0	64	23	0	19	27	0	0	77	0	0	14	0	0	32	0	19	101	0	17	15	34	0	67
Candidatus Methylopumilus planktonicus	0	0	40	22	208	65	0	31	32	0	0	31	0	19	20	0	37	31	0	0	94	0	0	0	39	0	22
Halomonas elongata	0	0	37	13	68	49	0	14	20	0	0	84	0	27	11	0	10	57	0	16	106	0	0	57	48	0	29
Aeromonas jandaei	0	0	0	0	24	0	0	0	0	0	0	0	0	0	0	0	0	0	0	0	16	0	0	0	19	0	0
Akkermansia muciniphila	0	15	30	0	85	52	0	93	39	0	23	109	0	20	29	0	11	47	0	46	144	19	0	14	47	0	20
Serratia rhizosphaerae	0	0	0	0	40	36	0	0	0	0	0	0	0	0	0	0	0	0	0	0	40	0	0	35	0	0	0
Pontimonas salivibrio	0	0	0	0	20	13	0	14	0	0	0	65	0	17	0	0	0	38	0	15	31	0	0	26	32	0	0
Pseudomonas coronafaciens	0	0	0	0	41	29	0	15	16	0	0	17	0	0	0	0	0	27	0	0	43	12	0	54	39	0	14
Pseudactinotalea sp. HY158	0	0	33	27	76	54	13	29	24	0	24	86	0	19	17	0	26	72	0	38	216	13	0	45	79	0	192
Gloeothece verrucosa	0	14	25	0	82	38	0	28	10	0	19	27	0	0	0	0	19	0	0	14	57	0	0	11	45	0	16
Methylovirgula ligni	0	0	10	0	27	27	0	19	0	0	0	45	0	23	0	0	0	0	0	0	46	0	0	0	17	0	19
Pseudomonas putida	0	174	525	90	1596	1263	61	265	486	156	132	1218	0	614	369	0	185	869	62	268	1877	245	40	882	1340	0	454
Simian mastadenovirus B	0	0	0	0	0	0	0	0	0	0	0	0	0	0	0	0	0	0	0	0	0	0	0	0	11	0	0
Candidatus Fonsibacter ubiquis	0	0	0	0	15	0	0	0	13	0	0	0	0	0	0	0	0	14	0	0	11	0	0	11	32	0	0
Beijerinckiaceae bacterium	0	0	10	0	17	20	0	16	16	0	0	45	0	0	15	0	0	26	0	0	37	0	0	13	30	0	16
Spiroplasma poulsonii	0	0	0	0	18	0	0	0	16	0	0	0	0	0	0	0	0	0	0	0	0	0	0	0	0	0	0
Campylobacter hominis	0	0	10	0	41	27	0	27	35	0	0	18	0	16	29	0	0	31	0	12	51	0	0	22	0	0	29
Borreliella mayonii	0	0	0	0	22	0	0	0	31	0	0	0	0	0	0	0	0	0	0	0	0	0	0	0	0	0	0
Ferrovibrio terrae	0	0	21	0	90	40	0	21	18	0	0	83	0	15	14	0	13	46	0	10	80	14	0	39	37	0	16
Corynebacterium glutamicum	0	0	73	0	631	320	0	0	389	0	98	4249	0	688	275	0	284	3455	0	332	1825	0	0	272	417	0	549
Sedimentisphaera salicampi	0	0	0	0	30	0	0	0	0	0	0	13	0	0	0	0	0	11	0	0	18	0	0	0	0	0	0
Anoxybacter fermentans	0	14	14	0	76	34	0	14	21	0	14	20	0	19	11	0	0	38	0	0	30	0	0	12	22	0	19
Amylolactobacillus amylophilus	0	0	0	0	25	0	0	20	13	0	24	21	0	0	0	0	0	23	0	16	39	0	0	0	15	0	19
Vibrio cholerae	0	0	125	84	341	260	23	94	90	47	54	148	0	96	48	0	90	589	0	35	803	75	0	51	194	0	70
Paenibacillus durus	0	0	17	13	81	29	0	26	20	0	10	50	0	11	12	0	21	41	0	11	38	0	0	10	21	0	13
Synechococcus sp. NIES-970	0	0	0	0	23	19	0	16	36	0	0	11	0	0	0	0	0	18	0	0	0	0	0	0	0	0	0
Corynebacterium pelargi	0	15	57	0	93	27	0	13	46	0	0	695	0	151	43	0	22	354	0	50	284	28	0	48	64	0	72
Idiomarina andamanensis	0	0	18	0	41	27	0	27	18	0	0	22	0	0	0	0	20	16	0	0	34	0	0	22	17	0	0
Oblitimonas alkaliphila	0	19	53	34	259	72	22	54	50	0	12	49	0	25	18	0	64	114	0	19	128	21	0	13	60	0	43
Planctomycetes bacterium Poly30	0	0	17	15	35	24	0	0	33	0	0	45	0	23	0	0	0	23	0	0	57	0	0	0	34	0	34
Cohnella candidum	0	21	0	0	38	27	0	23	15	0	0	33	0	0	0	0	0	23	0	0	46	0	0	0	18	0	0
Pseudomonas alcaligenes	0	0	34	0	101	84	0	0	44	0	0	57	0	45	26	0	18	41	0	0	112	13	0	64	81	0	29
Sphingomonas panacisoli	0	0	11	0	34	0	0	0	0	0	0	25	0	0	0	0	0	12	0	0	25	0	0	0	0	0	14
Rhodococcus pyridinivorans	0	0	0	0	71	0	0	0	0	0	0	122	0	0	0	0	0	207	0	0	121	0	0	0	129	0	0
Hydrogenobaculum sp. Y04AAS1	0	0	0	0	0	0	0	0	0	0	0	0	0	0	0	0	0	0	0	0	0	0	0	0	35	0	0
Capnocytophaga canimorsus	16	11506	17003	9376	47344	57156	8847	2126	15966	17169	3243	17291	282	27841	19949	196	13444	44662	8001	8852	109822	43410	6046	260299	518140	2060	50232
Sporolactobacillus terrae	0	0	0	0	49	16	0	14	0	0	0	13	0	0	0	0	0	11	0	10	18	0	0	12	15	0	10
Marinilactibacillus sp. 15R	0	0	0	0	54	12	0	0	19	0	21	23	0	0	27	0	0	18	0	14	27	0	0	18	44	0	15
Campylobacter rectus	0	225	4684	14	209	337	16	273	211	16	86	54	0	123	130	29	156	1300	0	108	118	66	0	351	44	0	56
Shimwellia blattae	0	0	0	0	94	34	0	11	21	0	0	72	0	24	0	0	13	20	0	0	72	0	0	46	84	0	12
Kingella oralis	0	64	80	105	239	501	46	162	74	286	58	231	13	107	92	0	193	192	12	27	258	52	64	168	189	0	76
Granulicella mallensis	0	0	0	0	20	17	0	0	0	0	0	17	0	0	0	0	0	18	0	0	35	0	0	0	0	0	0
Flavobacterium haoranii	0	24	62	0	323	98	21	23	73	197	14	18	0	112	30	0	19	78	0	17	54	28	0	92	84	0	113
Bacillus sp. THAF10	0	0	0	0	17	11	0	11	14	0	0	13	0	0	0	0	0	0	0	11	11	0	0	0	38	0	0
Streptomyces chartreusis	0	0	34	32	97	30	32	33	42	0	0	106	0	27	18	0	28	38	0	18	182	19	0	49	65	0	70
Cyanobium sp. NIES-981	0	0	0	0	72	44	0	21	22	0	0	77	0	15	0	0	0	39	0	0	68	0	0	0	46	0	21
Halioglobus pacificus	0	0	17	11	70	47	0	13	13	0	0	51	0	25	17	0	0	42	0	13	55	0	0	28	34	0	23
Archaeal BJ1 virus	0	0	0	0	12	0	0	0	0	0	0	0	0	0	0	0	0	0	0	0	0	0	0	0	0	0	0
Mycoplasmopsis californica	0	0	22	12	101	25	0	30	44	0	27	35	0	0	0	0	21	46	0	0	29	0	0	14	0	0	19
Arcobacter nitrofigilis	0	0	38	0	55	14	0	30	588	0	0	20	0	13	0	0	72	20	0	0	26	14	0	16	44	0	22
Spiroplasma culicicola	0	0	21	0	30	0	0	13	15	0	20	12	0	0	0	0	0	16	0	0	18	0	0	0	0	0	32
Gordonibacter pamelaeae	0	0	0	0	46	24	0	40	29	0	0	56	0	0	0	0	0	29	0	0	37	0	0	0	30	0	0
Comamonas aquatica	0	267	554	35	1240	1237	49	188	565	35	75	616	0	897	388	0	285	1496	38	154	1864	349	15	379	3127	0	880
Helicobacter hepaticus	0	0	0	34	78	21	0	22	0	0	0	0	0	0	18	0	29	0	0	0	57	0	0	0	15	0	0
Deinococcus geothermalis	0	20	14	0	53	19	0	32	19	0	0	69	0	19	0	0	0	47	0	25	72	0	0	0	44	0	57
Selenomonas sp. oral taxon 126	0	27	0	0	80	51	0	41	13	0	0	46	0	0	18	0	27	23	0	0	71	0	0	0	0	0	39
Veillonella atypica	0	0	15	0	57	13	0	22	17	0	17	20	0	0	0	0	0	18	0	12	35	0	0	0	34	0	26
Candidatus Endomicrobium trichonymphae	0	0	0	0	22	0	0	13	0	0	0	304	0	0	0	0	0	15	0	0	15	0	0	14	22	0	0
Fructilactobacillus sanfranciscensis	0	0	0	0	49	21	0	30	18	0	45	0	0	0	0	0	0	21	0	0	74	0	0	0	0	0	0
Chryseoglobus indicus	0	0	24	0	58	29	0	0	23	0	0	90	0	21	19	0	0	24	0	0	50	0	0	14	67	0	61
Pyricularia pennisetigena	0	14	12	17	55	21	0	24	33	0	21	30	0	19	22	0	0	27	0	13	72	15	12	13	32	12	29
Nitrosomonas sp. Is79A3	0	0	0	0	32	25	0	0	11	0	0	18	0	10	0	0	19	20	0	0	28	0	0	17	28	0	0
Sneathia vaginalis	0	13	10	28	57	33	0	100	25	0	30	20	0	14	14	0	10	39	0	27	36	12	0	31	17	17	21
Nocardioides sp. JQ2195	0	0	21	0	49	12	17	17	12	0	13	99	0	16	0	0	13	34	0	14	117	0	0	22	36	0	136
Arcanobacterium haemolyticum	0	0	27	53	90	132	0	33	0	0	67	162	0	30	0	0	23	118	0	76	77	0	0	91	88	0	39
Roseobacter ponti	0	0	0	0	17	19	0	0	0	0	0	31	0	0	0	0	0	25	0	0	38	0	0	11	28	0	10
Rhodococcus sp. MTM3W5.2	0	0	19	0	30	15	0	0	19	0	0	62	0	29	0	0	29	67	0	13	61	0	0	0	20	0	47
Streptomyces virus Scap1	0	0	0	0	54	0	0	0	0	0	0	0	0	0	0	0	0	0	0	0	0	0	0	0	0	0	0
Swingsia sp. F3b2	0	0	0	0	44	14	0	14	17	0	0	36	0	12	20	0	10	10	0	0	25	0	0	15	0	0	10
Pseudomonas furukawaii	0	18	32	0	125	94	0	0	27	0	0	63	0	58	39	0	16	82	0	16	173	0	0	27	157	0	53
Novosphingobium sp. Gsoil 351	0	0	11	0	17	0	0	0	0	0	0	21	0	0	0	0	0	11	0	0	26	0	0	0	12	0	10
Leuconostoc lactis	0	0	0	0	20	0	0	0	0	0	26	0	0	0	0	0	0	0	0	0	15	0	0	0	0	0	0
Kushneria phosphatilytica	0	0	10	10	37	24	0	0	32	0	0	42	0	19	0	0	0	24	0	0	63	0	0	34	31	0	13
Macrococcus canis	0	0	16	0	59	25	0	29	29	0	18	28	0	0	18	0	0	33	0	0	44	0	0	0	19	0	27
Geoalkalibacter subterraneus	0	60	44	0	537	128	0	140	139	0	26	342	0	18	45	0	69	46	0	45	259	0	0	22	20	0	36
Burkholderia diffusa	0	0	20	0	27	27	0	0	0	0	0	15	0	17	0	0	0	43	0	0	68	0	0	0	26	0	0
Thermomonas carbonis	0	62	219	0	367	550	12	27	324	153	0	205	0	334	170	0	81	276	0	15	162	105	0	2201	692	0	189
Tepidanaerobacter acetatoxydans	0	12	13	12	57	26	0	22	18	0	20	32	0	29	29	0	13	36	0	37	41	18	0	12	39	13	18
Olleya aquimaris	0	0	26	30	103	37	0	24	34	54	13	24	0	27	19	0	12	37	0	16	43	14	0	44	20	0	47
Pirellula sp. SH-Sr6A	0	0	0	0	25	0	0	0	0	0	0	28	0	0	0	0	0	0	0	0	23	0	0	0	0	0	0
Streptomyces sp. INR7	0	0	35	0	72	45	0	36	0	0	0	30	0	0	0	0	0	26	0	0	60	0	0	0	23	0	38
Aquimarina sp. TRL1	0	0	23	24	117	52	17	11	33	42	0	23	0	31	15	0	17	39	0	0	43	0	0	72	68	0	37
Caldicellulosiruptor obsidiansis	0	0	0	0	13	0	0	0	17	0	0	0	0	0	0	0	0	0	0	0	0	0	0	0	46	0	0
Persephonella marina	0	0	0	0	22	10	0	0	14	0	0	19	0	0	0	0	0	15	0	0	11	0	0	0	0	0	0
Capnocytophaga sp. FDAARGOS 737	0	0	56	16	172	95	0	27	31	47	26	49	0	36	24	0	23	83	0	74	123	20	0	37	253	0	60
Fusarium venenatum	0	15	15	0	33	38	0	17	25	0	0	0	0	23	14	13	22	18	14	16	82	27	14	20	20	0	0
Sphingobium sp. SCG-1	0	0	0	0	11	12	0	14	0	0	0	21	0	0	0	0	0	15	0	0	25	0	0	47	10	0	17
Pseudomonas sp. s211(2017)	0	0	0	0	111	0	0	0	0	0	0	0	0	0	0	0	0	0	0	0	0	0	0	0	0	0	0
Niabella ginsenosidivorans	0	0	17	0	56	22	0	27	11	0	11	26	0	10	15	0	10	25	0	0	67	12	0	15	127	0	29
Georgenia sp. Z443	0	13	50	63	117	82	34	38	32	0	42	150	0	25	16	0	33	102	0	74	220	20	16	94	133	78	172
Pseudomonas sp. 31-12	0	0	0	0	21	18	0	0	0	0	0	0	0	12	0	0	0	25	0	0	19	0	0	0	12	0	0
Rickettsiales endosymbiont of Stachyamoeba lipophora	0	0	21	0	76	25	0	0	18	0	0	14	0	0	0	0	0	27	0	0	0	0	0	0	0	0	0
Legionella israelensis	0	0	13	0	79	31	0	21	28	0	0	31	0	0	15	0	32	37	0	0	66	15	0	0	48	0	0
Streptococcus sp. HSISB1	0	0	0	0	0	0	0	0	0	0	0	0	0	0	40	0	0	0	0	0	0	0	0	0	0	0	0
Kyrpidia tusciae	0	0	0	0	68	0	0	0	16	0	0	30	0	0	0	0	0	0	0	0	26	0	0	0	0	0	0
Acidianus brierleyi	0	0	0	0	31	0	0	0	0	0	0	0	0	0	0	0	0	14	0	0	0	0	0	18	0	0	0
Serratia quinivorans	0	0	0	0	37	0	0	0	0	0	0	0	0	0	0	0	0	0	0	0	41	0	0	0	40	0	0
Aliarcobacter skirrowii	0	50	201	0	115	19	36	107	4118	47	0	0	24	103	35	0	427	83	0	0	17	125	0	0	13	0	0
Zunongwangia profunda	0	16	45	39	163	60	0	40	58	86	36	31	0	37	20	0	0	46	0	0	40	0	0	31	33	0	50
Candidatus Blochmannia vafer	0	0	0	0	87	12	0	16	0	0	0	13	0	0	0	0	0	0	0	0	56	0	0	0	17	0	0
Providencia rettgeri	0	50	199	146	628	296	110	230	145	68	55	189	0	114	116	0	138	233	34	128	476	98	33	119	935	27	163
Halothermothrix orenii	0	17	17	0	69	30	0	15	22	0	23	38	0	15	21	0	0	21	0	0	23	0	0	19	27	0	17
Halomonas titanicae	0	0	0	60	247	215	0	0	0	0	0	0	0	135	0	0	0	108	0	0	268	0	0	0	179	0	0
Bacteroides coprosuis	0	41	217	318	445	179	26	220	163	0	121	267	0	71	139	0	153	260	0	136	407	69	0	347	307	33	51
Choristoneura biennis entomopoxvirus	0	0	0	0	0	0	0	0	0	0	0	0	0	0	0	0	0	0	0	0	0	0	0	0	23	0	0
Pelosinus sp. UFO1	0	0	23	26	120	52	0	23	25	0	32	38	0	14	24	0	22	44	0	26	42	22	0	32	59	10	39
Roseimaritima ulvae	0	0	15	0	30	0	0	0	0	0	0	21	0	16	0	0	0	11	0	0	21	0	0	15	15	0	0
Mesorhizobium opportunistum	0	0	0	0	40	13	0	0	15	0	0	43	0	0	0	0	0	0	0	0	54	0	0	0	0	0	0
Enterococcus thailandicus	0	0	14	0	39	24	0	22	18	0	15	34	0	0	17	0	0	22	0	0	26	0	11	13	19	0	0
Pusillimonas thiosulfatoxidans	0	28	40	17	152	112	0	31	78	0	0	143	0	53	42	0	39	85	0	27	269	28	0	365	156	0	39
Methanosarcina acetivorans	0	0	0	0	49	50	0	0	0	0	0	47	0	0	0	0	0	14	0	0	0	14	0	0	12	0	38
Cronobacter malonaticus	0	0	0	0	0	94	0	0	27	0	0	0	0	0	0	0	0	41	0	0	121	0	0	70	31	0	0
Leuconostoc gelidum	0	0	10	17	55	17	0	16	11	0	0	21	0	0	14	0	0	16	0	24	28	0	0	0	16	0	13
Xanthomonas euvesicatoria	0	0	159	0	212	381	0	0	249	93	0	166	0	141	112	0	0	165	0	0	128	64	0	786	375	0	67
Candidatus Kinetoplastibacterium sorsogonicusi	0	0	0	0	133	15	0	23	38	0	28	26	0	0	16	0	0	18	0	16	47	0	0	0	0	0	0
Olsenella sp. GAM18	0	0	0	0	99	60	0	181	36	0	0	109	0	0	17	0	0	28	0	0	26	0	0	0	22	0	49
Thiomicrorhabdus sediminis	0	0	15	0	47	29	0	0	26	0	0	15	0	17	17	0	12	14	0	0	22	0	0	21	51	0	0
Streptomyces sp. GS7	0	0	15	0	30	20	0	0	13	0	0	47	0	13	0	0	0	22	0	0	60	0	0	0	33	0	57
Spirosoma taeanense	0	0	13	0	38	21	0	22	24	0	22	21	0	0	11	0	0	28	0	10	27	0	0	21	17	0	14
Azoarcus sp. DN11	0	13	43	0	169	100	0	18	68	0	19	119	0	44	19	0	13	60	0	21	274	19	0	45	97	0	27
Kluyvera genomosp. 3	0	0	0	0	23	27	0	0	14	0	0	25	0	0	0	0	0	33	0	0	64	0	0	14	21	0	0
Weizmannia coagulans	0	0	34	12	120	48	0	48	39	0	35	67	0	17	22	0	29	59	0	25	78	16	11	22	20	0	16
Pectobacterium polaris	0	0	20	46	67	41	0	32	29	0	0	43	0	0	24	0	20	64	0	0	63	0	0	30	19	0	42
Herbaspirillum seropedicae	0	31	96	30	241	206	0	35	82	30	14	150	0	116	37	0	35	161	0	25	502	44	0	115	301	0	78
Actinopolyspora erythraea	0	12	11	0	46	15	10	0	19	0	0	74	0	13	0	0	0	28	0	0	67	0	0	23	24	0	41
Vibrio navarrensis	0	0	18	19	63	66	0	0	16	0	0	29	0	19	19	0	0	34	0	18	55	0	0	18	68	0	18
Fusarium pseudograminearum	0	17	0	13	31	39	28	29	25	12	21	33	0	30	23	18	13	39	13	33	61	28	15	18	98	29	32
Streptococcus troglodytae	0	0	19	13	56	17	0	11	12	0	0	10	0	0	20	0	0	0	0	14	32	0	0	0	14	0	10
Litoricola lipolytica	0	0	15	0	65	42	0	12	0	0	0	28	0	20	0	0	11	20	0	0	54	0	0	13	19	0	21
Aeromonas veronii	0	53	99	33	404	260	36	65	108	0	75	328	0	131	66	0	70	170	0	41	475	58	0	90	204	0	115
Desulfitobacterium dichloroeliminans	0	18	0	0	75	34	0	35	18	0	22	43	0	20	0	0	27	38	0	0	35	0	0	20	38	0	16
Acetohalobium arabaticum	0	0	10	0	61	25	0	22	27	0	13	16	0	0	0	0	0	20	0	0	19	0	0	0	37	0	0
Candidatus Pelagibacter sp. IMCC9063	0	0	13	15	24	12	0	0	10	0	0	0	0	0	10	0	10	10	0	0	12	0	0	0	19	0	0
Qipengyuania flava	0	0	0	15	115	45	0	23	48	0	0	83	0	36	0	0	0	31	0	26	63	0	0	71	59	0	17
Thermodesulfobium acidiphilum	0	0	0	14	31	14	0	0	11	0	0	0	0	0	0	0	0	0	0	0	11	0	0	0	28	0	11
Mycobacteroides immunogenum	0	0	24	0	35	0	0	0	0	0	0	77	0	0	0	0	0	63	0	0	58	0	0	0	0	0	36
Lysobacter capsici	0	67	324	0	481	621	44	25	411	130	0	240	0	396	195	0	89	354	0	15	267	93	0	1646	824	0	247
Streptomyces leeuwenhoekii	0	0	0	0	23	0	0	0	0	0	0	23	0	0	0	0	0	43	0	0	55	0	0	0	0	0	64
Jeotgalibaca ciconiae	0	19	23	21	70	22	0	18	27	0	27	30	0	0	22	0	0	51	0	25	43	0	18	23	52	0	23
Mycoplasmopsis citelli	0	0	0	0	21	0	0	0	35	0	0	13	0	0	11	0	0	24	0	0	0	0	0	13	0	0	0
Sphingopyxis alaskensis	0	0	18	0	29	30	0	0	17	0	0	0	0	12	0	0	0	0	0	0	13	0	0	0	43	0	12
Pantoea sp. PSNIH1	0	0	35	0	177	81	0	19	17	0	0	56	0	29	0	0	0	45	0	0	118	0	0	83	0	0	0
Methylobacterium sp. C1	0	0	0	0	0	0	0	0	0	0	0	0	0	0	0	0	0	0	0	0	0	0	0	0	102	0	0
Gordonia insulae	0	0	0	0	46	31	0	14	24	0	0	75	0	13	0	0	23	40	0	0	69	0	0	30	42	0	44
Bacteroides caccae	0	107	212	190	424	167	38	674	360	13	106	198	12	103	151	0	109	228	27	170	432	51	0	976	2952	32	108
Corynebacterium resistens	0	0	46	0	73	42	0	0	27	0	25	489	0	96	32	0	25	369	0	37	150	0	0	42	41	0	73
Halorhodospira halophila	0	0	34	0	64	49	0	0	20	0	0	70	0	28	13	0	0	29	0	16	74	10	0	36	25	0	33
Acinetobacter sp. ACNIH2	0	27	138	105	749	166	26	156	87	24	16	139	0	80	42	0	176	114	0	30	373	38	0	18	96	0	59
Azoarcus sp. M9-3-2	0	15	46	0	184	120	0	14	45	10	0	132	0	54	18	0	22	83	0	22	376	19	0	78	147	0	37
Calothrix sp. 336/3	0	0	0	0	120	46	0	0	22	0	0	0	0	0	43	0	0	33	0	0	45	0	0	0	24	0	0
Poseidonibacter parvus	0	0	0	0	40	0	0	0	497	0	0	0	0	0	0	0	63	0	0	0	0	0	0	0	0	0	0
Sphingopyxis sp. FD7	0	0	0	0	35	27	0	20	0	0	0	30	0	31	22	0	0	15	0	0	14	0	0	0	30	0	0
Pontibacter pudoricolor	0	0	26	0	70	44	0	29	19	0	14	47	0	10	14	0	14	34	0	10	48	14	0	32	38	0	26
Weissella koreensis	0	0	0	0	41	14	0	12	20	0	23	0	0	0	0	0	0	0	0	0	21	0	0	0	0	0	0
Psychrobacter sp. P11F6	0	99	490	381	2508	680	170	396	281	75	69	435	35	281	228	0	603	710	51	105	1463	208	47	36	479	0	274
Curtobacterium sp. csp3	0	0	0	0	0	0	0	0	0	0	0	56	0	0	0	0	0	0	0	0	35	0	0	21	40	0	63
Erwinia tasmaniensis	0	0	0	0	26	15	0	0	0	0	0	16	0	0	0	0	16	0	0	0	33	27	0	0	45	0	0
Crinalium epipsammum	0	0	23	0	69	46	0	24	25	0	13	36	0	0	0	0	0	15	0	0	34	0	0	0	0	0	0
Kocuria varians	0	0	23	50	83	91	0	41	33	0	0	107	0	21	0	0	0	82	0	26	141	0	0	50	81	0	149
Ruminococcus bicirculans	0	10	21	0	61	48	0	39	27	0	27	49	0	0	19	0	13	29	0	20	31	0	0	16	10	0	14
Marinomonas primoryensis	0	0	30	42	133	60	15	17	33	0	12	47	0	23	17	0	28	34	0	0	69	14	0	34	63	0	16
Waddlia chondrophila	0	0	0	0	26	14	0	0	0	0	0	0	0	0	0	0	0	0	0	0	14	0	0	0	0	0	0
Escherichia virus VR26	0	0	0	0	0	0	0	0	0	0	0	0	0	0	0	0	0	0	0	0	0	0	0	0	15	0	0
Vibrio rumoiensis	0	0	16	35	68	47	0	20	27	0	0	16	0	0	0	0	17	51	0	16	64	0	0	0	57	0	17
Neisseria flavescens	0	0	29	128	120	118	0	38	26	54	0	45	0	37	43	0	58	64	0	21	103	24	17	64	94	0	0
Ralstonia solanacearum	0	247	642	68	1056	973	43	250	513	65	59	854	0	740	355	0	146	723	0	119	1809	257	39	398	1220	0	505
Duganella sp. AF9R3	0	16	43	0	189	114	0	32	41	0	0	138	0	91	39	0	20	110	0	19	264	27	0	53	208	0	59
Elizabethkingia ursingii	0	0	23	28	48	14	0	0	27	17	17	0	0	0	0	0	0	15	0	0	46	0	0	15	50	0	16
Pectobacterium odoriferum	0	0	19	0	0	0	0	0	0	0	0	0	0	0	0	0	0	0	0	0	29	0	0	0	0	0	0
Bacillus aerophilus	0	0	0	0	0	0	0	0	0	0	0	0	0	0	0	0	0	0	0	0	0	0	0	0	41	0	0
Mycolicibacterium alvei	0	0	0	0	46	24	0	0	0	0	0	80	0	0	0	0	0	36	0	16	82	0	0	23	40	0	34
Actinomyces sp. oral taxon 169	0	0	157	139	248	92	139	97	70	0	180	105	0	68	33	0	344	245	0	205	1268	80	112	240	110	0	300
Enterobacteriaceae endosymbiont of Donacia semicuprea	0	0	15	0	90	18	0	0	0	0	0	0	0	0	0	0	29	0	0	0	83	0	0	0	0	0	0
Hydrogenophaga crassostreae	0	71	162	43	494	457	38	160	239	16	38	239	0	304	173	0	76	450	41	91	635	110	0	161	933	0	279
Bradyrhizobium sp. BTAi1	0	0	22	0	49	31	0	0	14	0	20	35	0	0	0	0	0	15	0	13	62	0	0	33	19	0	17
Kiritimatiella glycovorans	0	24	0	0	101	22	0	32	90	0	0	110	0	23	29	0	0	21	0	21	127	0	0	0	18	0	27
Lysobacter solisilvae (ex Kim et al. 2021)	0	42	186	0	358	534	25	30	295	109	0	206	0	222	136	0	70	226	0	11	146	90	0	1505	770	0	168
Aerococcus sanguinicola	0	0	15	0	40	0	0	0	16	0	0	0	0	0	0	0	0	15	0	0	17	0	0	0	0	0	0
Dermabacter jinjuensis	0	0	100	43	195	123	31	144	96	0	45	1381	0	109	88	0	0	244	0	67	220	33	0	129	173	0	263
Verrucomicrobium sp. GAS474	0	0	0	0	71	16	0	0	16	0	0	36	0	10	0	0	0	10	0	0	44	0	0	0	10	0	0
[Arcobacter] porcinus	0	24	113	0	124	47	23	109	2233	23	0	36	0	69	33	0	275	78	0	0	39	84	0	15	0	0	0
Candidatus Erwinia haradaeae	0	40	121	43	462	162	27	139	82	30	51	80	0	45	75	0	103	116	15	58	251	43	24	54	242	16	51
Shewanella khirikhana	0	0	20	0	53	38	0	14	24	10	0	26	0	10	16	0	0	21	0	0	41	15	0	0	34	0	12
Hymenobacter sp. BRD67	0	0	0	0	37	37	0	37	37	0	0	15	0	0	0	0	0	31	0	0	41	0	0	33	0	0	21
Dietzia lutea	0	0	0	0	31	16	0	0	0	0	0	28	0	0	0	0	0	42	0	0	73	0	0	0	18	0	33
Clostridium taeniosporum	0	0	31	27	73	28	0	26	32	0	47	22	0	18	29	0	13	36	0	22	40	25	0	41	36	11	22
Glaciecola nitratireducens	0	0	0	14	46	30	0	11	15	0	0	27	0	0	0	0	0	21	0	0	16	0	0	0	50	0	16
Candidatus Methanoplasma termitum	0	0	0	0	80	0	0	31	18	0	0	0	0	0	0	0	0	0	0	0	0	0	0	0	0	0	0
Acinetobacter sp. LoGeW2-3	0	0	78	54	339	112	18	42	59	0	13	74	0	53	44	0	91	67	0	0	254	20	0	0	77	0	22
Sphingosinithalassobacter sp. zrk23	0	0	13	0	49	15	0	0	14	0	0	30	0	27	0	0	0	18	0	0	65	0	0	17	27	0	0
Stigmatella aurantiaca	0	11	21	0	139	32	0	32	46	0	0	129	0	15	17	0	0	40	0	11	145	0	0	42	55	0	12
Siansivirga zeaxanthinifaciens	0	0	21	0	112	43	0	19	37	54	0	24	0	32	15	0	0	31	0	10	55	0	0	25	17	0	41
Ogataea parapolymorpha	0	0	0	0	0	0	0	0	0	0	0	0	0	0	0	0	0	0	0	0	0	0	0	0	10	0	0
Chelatococcus daeguensis	0	0	19	0	69	31	0	19	0	0	0	29	0	0	0	0	0	0	0	0	49	0	0	0	21	0	0
Limnohabitans sp. 63ED37-2	0	158	241	54	608	624	40	236	292	23	81	348	0	335	180	0	112	685	65	104	965	182	12	174	1280	0	377
Desulfurobacterium thermolithotrophum	0	0	0	0	20	0	0	0	13	0	0	0	0	0	0	0	0	12	0	0	0	0	0	0	0	0	0
Denitrovibrio acetiphilus	0	0	19	0	50	27	0	27	15	0	14	27	0	0	0	0	0	0	0	0	17	0	0	26	19	0	10
Pedobacter sp. PACM 27299	0	0	18	36	62	23	0	31	36	10	21	28	0	20	28	0	0	30	0	28	56	13	0	39	25	0	12
Anaerobutyricum hallii	0	23	43	19	155	73	0	96	47	0	91	54	0	30	53	0	32	77	0	43	98	24	0	51	66	29	36
Tomitella sp. HY172	0	0	16	0	39	18	0	21	20	0	0	96	0	13	0	0	0	50	0	0	58	0	0	30	28	0	50
Klebsiella quasivariicola	0	0	0	0	0	0	0	0	0	57	0	0	0	0	0	0	0	0	0	0	0	0	0	0	0	0	0
Devosia ginsengisoli	0	0	23	0	61	31	0	15	23	0	0	74	0	22	10	0	0	26	0	10	127	0	0	24	52	0	25
Streptomyces cyaneochromogenes	0	0	0	0	39	25	0	15	0	0	0	67	0	0	0	0	0	34	0	0	64	17	0	14	28	0	51
Mycobacterium paraseoulense	0	0	0	0	22	0	0	0	27	0	0	29	0	16	0	0	0	30	0	0	60	0	0	0	24	0	30
Nocardia otitidiscaviarum	0	0	16	0	102	27	0	20	17	0	24	134	0	28	13	0	0	101	0	14	112	0	0	33	60	0	66
Methylobacillus flagellatus	0	13	45	0	206	107	0	20	37	0	0	57	0	27	14	0	18	137	0	117	111	19	0	85	49	0	47
Selenomonas sp. oral taxon 920	0	20	0	0	88	56	0	32	16	0	0	27	0	0	0	0	0	44	0	0	33	0	0	0	17	0	0
Halorubrum ezzemoulense	0	0	0	0	18	0	0	0	0	0	0	31	0	0	0	0	0	0	0	0	23	0	0	0	0	0	15
Ornithinimicrobium flavum	0	0	44	0	87	41	31	15	16	0	33	165	0	15	0	0	0	57	0	42	145	20	0	49	66	0	150
Aggregatibacter actinomycetemcomitans	0	17	110	207	210	290	89	222	86	196	15	100	0	99	92	0	111	142	69	99	155	91	42	482	2177	29	128
Shewanella psychrophila	0	0	0	21	40	17	0	14	0	0	0	21	0	0	0	0	13	0	0	0	17	0	0	0	21	0	0
Pseudomonas sp. TUM18999	0	49	49	0	136	89	0	21	49	0	0	87	0	69	31	0	25	60	0	0	185	23	0	119	75	0	63
Mycoplasma sp. Pen4	0	0	0	0	14	0	0	0	0	0	0	0	0	0	0	0	0	10	0	0	17	0	0	10	0	0	0
Achromobacter sp. AONIH1	0	47	126	17	325	266	0	28	100	19	0	204	0	181	85	0	35	309	0	37	606	59	0	81	472	0	188
Pulveribacter suum	0	336	615	44	1485	1436	25	165	778	28	62	595	16	982	369	0	250	1433	32	125	1441	343	15	388	3030	0	815
Mycobacterium xenopi	0	0	18	0	15	0	0	0	0	0	0	69	0	14	26	0	0	42	0	16	29	0	0	0	22	0	34
Sphingomonas sinipercae	0	0	0	0	21	14	0	0	0	0	0	22	0	0	0	0	0	0	0	0	19	0	0	0	0	0	11
Rhodomicrobium vannielii	0	0	11	0	43	32	0	19	14	0	0	54	0	0	0	0	0	25	0	0	55	0	0	0	25	0	18
Ureaplasma urealyticum	0	0	12	0	30	0	0	14	17	0	15	26	100	18	0	0	0	11	0	0	24	14	23	35	30	0	0
Microbacterium oxydans	0	0	30	0	76	63	0	46	27	0	49	149	0	41	37	0	0	71	0	30	60	38	0	83	101	0	108
Desulfotomaculum reducens	0	0	10	15	73	22	0	18	13	0	10	11	0	14	13	0	21	24	0	0	19	16	0	0	42	0	20
Salinivirga cyanobacteriivorans	0	29	89	40	220	116	0	156	78	0	31	76	0	21	33	0	36	68	0	33	166	13	0	45	50	0	37
Methanocorpusculum labreanum	0	0	0	0	15	0	0	11	0	0	0	0	0	0	0	0	0	0	0	0	0	0	0	11	0	0	0
Empedobacter brevis	0	19	31	21	127	73	13	50	53	34	41	23	0	42	23	0	25	32	0	26	47	17	0	23	55	12	50
Sulfurovum sp. NBC37-1	0	0	12	0	45	14	0	12	19	0	10	21	0	0	0	0	0	20	0	0	16	0	0	0	0	0	11
Natrialba magadii	0	0	0	0	0	0	0	0	0	0	0	0	0	0	0	0	0	0	0	0	23	0	0	0	0	0	0
Pedobacter steynii	0	0	20	0	55	21	0	30	31	0	40	24	0	16	30	0	18	30	0	43	73	12	0	20	45	0	15
Malaciobacter mytili	0	19	60	23	58	28	13	36	962	15	18	0	0	28	21	0	110	23	0	0	29	32	0	21	37	0	20
Roseomonas sp. FDAARGOS 362	0	0	0	0	0	0	0	0	0	0	0	0	0	143	34	0	0	0	0	0	0	0	0	0	0	0	0
Bradyrhizobium sp. ORS 278	0	0	11	0	44	24	0	25	21	0	0	42	0	19	36	0	0	18	0	17	76	0	0	0	16	0	12
Variovorax paradoxus	0	459	992	99	2405	2296	72	374	1201	55	134	1238	0	1358	561	0	288	1869	67	267	2784	408	29	592	4077	0	1144
Escherichia coli	0	1706	2395	791	5172	1840	951	4568	610	726	2494	1539	586	613	3630	0	1394	971	962	359	2088	367	224	4809	1849	1362	716
Thiomicrorhabdus aquaedulcis	0	17	61	16	169	67	23	60	51	0	0	58	0	30	20	0	69	43	0	15	124	17	0	22	81	0	22
Nonlabens spongiae	0	18	12	23	124	50	0	44	40	25	29	27	0	17	28	0	0	24	0	15	43	14	0	25	20	0	31
Exiguobacterium sp. MH3	0	0	0	0	0	0	0	0	0	0	0	0	0	0	0	0	0	0	0	0	18	0	0	0	0	0	0
Nostoc sp. TCL240-02	0	0	20	0	0	0	0	0	0	0	0	0	0	0	0	0	0	0	0	0	47	0	0	0	0	0	0
Teredinibacter turnerae	0	0	24	0	84	36	0	23	16	0	13	46	0	11	12	0	21	43	0	0	54	0	0	77	38	0	15
Acinetobacter sp. SWBY1	0	47	79	0	494	85	30	42	43	0	0	75	0	0	0	0	115	54	0	0	317	0	0	0	27	0	0
Singulisphaera acidiphila	0	0	18	0	69	34	0	21	27	0	0	59	0	18	0	0	0	27	0	15	62	0	0	0	27	0	13
Chitinibacter fontanus	0	17	20	12	163	56	15	27	31	0	17	41	0	37	26	0	56	76	0	18	141	0	0	20	91	0	36
Peptacetobacter hiranonis	0	36	94	36	138	44	30	124	96	0	47	44	0	23	24	22	91	56	0	144	112	15	16	74	141	21	20
Pseudodesulfovibrio aespoeensis	0	62	34	0	584	109	0	126	172	0	33	372	0	14	35	0	43	65	0	39	414	0	0	18	21	0	47
Candidatus Pantoea carbekii	0	10	25	0	85	21	0	18	0	0	0	15	0	0	0	0	0	13	0	0	40	0	0	0	47	0	0
Pragia fontium	0	0	18	37	110	57	18	16	33	12	0	32	0	35	34	0	19	61	0	0	69	17	0	0	113	0	20
Xenorhabdus poinarii	0	0	0	37	80	39	0	15	19	0	11	18	0	20	14	0	19	23	0	0	58	0	0	12	84	0	13
Winogradskyella sp. PC-19	0	0	24	22	116	46	15	24	40	61	36	19	0	44	19	0	20	46	0	26	35	15	0	66	15	0	42
Acinetobacter defluvii	0	71	396	159	1975	442	113	302	169	35	35	314	0	127	122	0	448	254	17	101	1086	105	18	15	268	0	164
Selenomonas sputigena	0	46	19	0	324	156	0	217	34	0	75	91	0	25	14	0	14	49	0	13	82	0	0	17	14	0	21
Pseudomonas monteilii	0	23	82	0	358	198	0	0	63	0	0	147	0	89	45	0	26	138	0	0	306	38	0	143	170	0	103
Nocardioides sp. S-1144	0	0	27	0	71	26	0	31	20	0	0	112	0	31	13	0	0	40	0	14	148	0	0	40	45	0	188
Streptococcus porcinus	0	90	71	55	275	133	0	137	124	0	172	120	0	76	123	0	77	220	0	172	313	31	23	88	329	71	101
Oryzomicrobium terrae	0	14	52	0	130	88	0	20	48	0	0	95	0	49	22	0	37	54	0	26	277	15	0	36	148	0	37
Shewanella sediminis	0	0	49	11	184	42	0	28	11	0	0	36	0	0	0	0	26	53	0	21	103	15	0	11	12	0	13
Sphingobacterium lactis	0	14	31	25	99	29	0	22	32	29	0	26	0	20	21	0	20	28	0	20	82	11	0	43	60	0	26
Mycobacterium sp. YC-RL4	0	0	36	0	75	29	0	36	40	0	0	166	0	29	0	0	0	71	0	0	113	52	0	18	0	0	36
Synechococcus sp. KORDI-52	0	0	0	0	17	0	0	0	0	0	0	0	0	0	0	0	0	0	0	0	19	0	0	0	0	0	0
Campylobacter curvus	0	11	37	0	311	172	0	116	62	0	89	35	0	49	64	0	81	101	0	30	117	46	0	73	29	11	53
Methylobacterium brachiatum	0	0	18	0	71	45	0	0	21	0	0	26	0	0	0	0	0	29	0	0	162	0	0	0	36	0	40
Commensalibacter sp. AMU001	0	0	0	0	29	0	0	0	0	0	0	0	0	0	0	0	0	0	0	0	0	0	0	0	0	0	0
Pseudodesulfovibrio piezophilus	0	15	16	0	106	29	0	32	39	0	0	41	0	10	11	0	0	37	0	12	53	0	0	0	20	0	12
Sulfuriferula sp. AH1	0	0	24	0	64	61	0	15	27	0	13	55	0	32	24	0	21	40	0	17	96	0	0	14	63	0	20
Staphylococcus delphini	0	0	0	0	25	0	0	0	15	0	0	0	0	0	0	0	0	0	0	0	0	0	0	0	44	0	0
Staphylococcus schleiferi	0	0	0	0	41	0	0	14	15	0	21	25	0	0	0	0	0	0	0	0	14	0	0	22	0	0	0
Kutzneria albida	0	0	13	0	68	31	0	16	15	0	0	63	0	14	0	0	16	29	0	19	107	12	0	40	71	0	47
Pseudorhodoplanes sinuspersici	0	0	0	0	33	19	0	0	0	0	0	0	0	19	0	0	0	13	0	0	35	0	0	15	21	0	0
Yersinia hibernica	0	0	0	0	0	0	0	0	0	0	0	0	0	0	0	0	0	0	0	0	0	0	0	0	56	0	0
Paraprevotella xylaniphila	0	59	243	111	669	240	40	361	225	14	148	295	0	73	145	0	67	173	19	199	516	50	13	640	530	61	115
Thermosynechococcus sp. NK55a	0	0	0	0	13	0	0	32	0	0	0	0	0	0	0	0	0	0	0	0	53	0	0	0	0	0	0
Thalassospira marina	0	0	0	11	65	51	12	13	11	0	0	42	0	13	14	0	0	76	0	0	61	11	0	33	70	0	25
Sphingomonas insulae	0	0	0	0	45	46	0	12	18	0	0	33	0	0	0	0	0	31	0	0	54	0	0	11	34	0	12
Serratia sp. 1D1416	0	0	0	0	0	0	0	0	0	0	0	0	0	0	0	0	0	0	0	0	0	0	0	0	71	0	0
Bradyrhizobium diazoefficiens	0	0	0	0	148	86	0	0	0	0	0	75	0	78	53	0	0	81	0	0	246	0	0	62	114	0	34
Elizabethkingia miricola	0	21	0	99	101	72	19	63	35	163	72	0	0	65	46	0	0	39	0	43	77	30	0	39	53	0	61
Pseudomonas granadensis	0	0	0	0	33	22	0	0	0	0	0	18	0	0	0	0	0	0	0	0	72	0	0	17	23	0	0
Phaeobacter porticola	0	0	0	0	22	15	0	0	0	0	0	31	0	17	0	0	0	19	0	0	60	0	0	0	15	0	0
Mycolicibacterium chitae	0	0	32	0	47	20	0	19	18	0	0	97	0	17	20	0	15	49	0	23	101	0	0	18	43	0	105
Acinetobacter sp. WCHA55	0	0	0	76	132	104	28	58	77	0	25	25	0	45	0	0	48	72	0	0	270	36	0	0	114	0	29
Yoonia vestfoldensis	0	0	0	0	50	58	0	14	29	0	0	33	0	23	0	0	0	48	0	0	84	0	0	0	73	0	12
Sulfuricurvum kujiense	0	0	0	0	45	18	0	22	11	0	0	28	0	0	0	0	0	13	0	0	28	0	0	0	0	0	0
Variovorax sp. PAMC28562	0	59	108	19	251	273	0	59	112	16	24	189	0	204	69	0	27	272	13	33	393	74	0	51	556	0	174
Pseudomonas syringae	0	66	141	56	392	371	35	70	176	18	26	370	0	205	100	0	83	313	0	68	617	66	0	131	621	0	149
Paenibacillus physcomitrellae	0	11	0	0	41	27	0	16	18	0	39	14	0	0	17	0	0	34	0	11	57	33	0	0	11	0	19
Sphingobium indicum	0	0	28	0	25	31	0	13	19	0	0	33	0	0	0	0	0	0	0	0	28	0	0	16	17	0	0
Bartonella sp. HY038	0	0	60	27	145	40	0	36	33	0	0	22	0	35	55	0	34	46	0	0	98	30	0	0	16	0	32
Flavobacterium sp. CJ74	0	0	35	26	190	43	13	23	37	88	14	39	0	61	23	0	19	52	0	16	76	12	0	43	64	0	49
Thalassobius gelatinovorus	0	0	0	0	62	32	0	0	14	0	0	35	0	10	0	0	0	23	0	0	67	0	0	0	29	0	15
Pseudoalteromonas piratica	0	0	20	0	72	30	0	25	11	0	0	25	0	0	0	0	26	19	0	0	48	0	0	0	35	0	0
Treponema socranskii	0	39	147	10	250	88	0	256	371	0	37	448	0	64	106	0	234	206	0	21	89	12	0	29	170	0	82
Serratia sp. 3ACOL1	0	0	0	0	0	0	0	0	0	0	0	0	0	0	0	0	0	0	0	0	0	0	0	37	0	0	0
Vibrio cincinnatiensis	0	16	32	20	124	64	0	37	32	17	16	45	0	30	19	0	34	74	0	24	110	22	0	28	253	0	22
Croceibacterium atlanticum	0	0	16	0	46	23	0	18	0	0	25	21	0	0	0	0	0	31	0	0	44	0	0	0	29	0	13
Mesorhizobium sp. M4B.F.Ca.ET.058.02.1.1	0	0	16	0	33	37	0	0	0	0	0	19	0	17	0	0	0	30	0	0	63	0	0	0	44	0	0
Mycobacterium goodii	0	0	16	0	29	18	0	17	21	0	0	118	0	0	15	0	0	32	0	0	51	0	0	13	30	0	25
Wolbachia endosymbiont of Ctenocephalides felis wCfeT	0	0	0	0	32	35	0	0	0	0	0	35	0	0	0	0	0	36	0	0	44	0	0	0	0	0	0
Altererythrobacter ishigakiensis	0	0	0	0	11	14	0	15	0	0	0	0	0	0	0	0	0	0	0	0	0	0	0	0	0	0	0
Chloroherpeton thalassium	0	33	31	17	198	117	0	56	61	0	61	75	0	33	29	0	32	69	0	29	143	17	0	75	48	12	46
Agrobacterium fabrum	0	0	0	0	71	55	0	0	0	0	0	47	0	25	0	0	0	35	0	0	62	0	0	0	82	0	0
Hyphomicrobium denitrificans	0	0	14	0	41	26	0	17	18	0	0	28	0	0	0	0	0	31	0	0	39	0	0	26	28	0	0
Streptococcus thermophilus	0	0	0	21	68	18	11	17	31	0	45	15	0	0	32	0	13	40	0	21	43	18	67	24	23	0	69
Mycolicibacterium parafortuitum	0	0	0	0	29	11	0	0	17	0	0	49	0	12	0	0	0	33	0	0	76	0	0	21	26	0	64
Geminocystis herdmanii	0	0	0	0	19	14	0	16	18	0	0	0	0	13	0	0	14	19	0	0	57	0	0	0	11	0	0
Mycoplasma suis	0	0	0	0	37	0	0	0	0	0	0	0	0	0	0	0	0	0	0	0	0	0	0	0	0	0	0
Microlunatus sp. Gsoil 973	0	10	22	21	40	40	0	21	11	0	0	216	0	22	0	0	10	54	0	24	220	0	0	58	56	0	209
Ensifer mexicanus	0	0	14	0	81	34	0	15	26	0	0	99	0	19	0	0	0	46	0	0	101	13	0	37	50	0	19
Wolbachia endosymbiont of Cruorifilaria tuberocauda	0	0	0	0	21	0	0	0	23	0	0	0	0	0	0	0	0	0	0	0	0	0	0	0	0	0	0
Nostoc sp. 'Lobaria pulmonaria (5183) cyanobiont'	0	0	0	0	13	0	0	0	0	0	0	0	0	0	0	0	0	0	0	33	14	0	0	0	12	0	0
Thermobaculum terrenum	0	0	11	0	32	22	0	15	10	0	10	19	0	0	0	0	10	11	0	0	21	0	0	14	0	0	0
Alistipes communis	0	23	91	88	370	237	0	180	141	0	46	155	0	36	49	0	54	139	0	65	163	25	0	776	755	0	43
Cytophagales bacterium TFI 002	0	13	36	22	135	38	0	44	21	0	38	28	0	12	20	0	18	34	0	36	104	15	0	17	10	0	23
Campylobacter pinnipediorum	0	0	38	43	165	70	0	65	93	0	29	37	0	35	47	0	47	56	0	22	87	31	0	26	73	0	61
Caulobacteraceae bacterium OTSz A 272	0	0	0	0	24	19	0	0	0	0	0	28	0	0	0	0	0	11	0	0	48	0	0	10	17	0	0
Kordia sp. SMS9	0	0	42	26	139	64	10	29	41	66	0	41	0	39	17	0	13	35	0	0	52	13	0	41	92	0	36
Nostoc edaphicum	0	0	0	0	23	0	0	15	0	0	0	60	0	0	0	0	22	15	0	0	0	0	0	0	0	0	0
Methanosarcina mazei	0	0	0	0	91	66	0	29	14	0	0	67	0	0	0	0	0	23	0	0	19	0	0	16	20	0	43
Nocardioides sp. dk3136	0	0	14	23	53	22	0	0	13	0	0	136	0	0	0	0	0	47	0	14	116	0	0	29	30	0	170
Candidatus Pelagibacter sp. RS39	0	0	0	0	29	10	0	13	0	0	0	0	0	0	0	0	0	0	0	0	18	0	0	0	0	0	0
Diaphorobacter ruginosibacter	0	98	266	18	610	539	0	95	260	0	22	277	12	365	130	0	106	528	18	60	813	163	0	125	1033	0	278
Enterobacter roggenkampii	0	0	52	20	99	52	0	0	22	0	0	43	0	31	0	0	0	58	0	0	62	0	0	26	22	0	33
Candidatus Thiodictyon syntrophicum	0	14	47	0	212	109	0	32	77	0	0	126	0	48	31	0	24	91	0	14	206	0	0	54	99	0	62
Cobetia sp. AM6	0	0	0	32	184	95	0	0	64	0	0	130	0	73	0	0	30	57	0	0	180	0	0	0	105	0	41
Leclercia adecarboxylata	0	0	45	0	132	181	0	38	47	23	0	141	0	75	50	0	0	101	0	0	197	0	0	158	139	0	52
Hymenobacter sp. APR13	0	0	22	0	65	51	0	41	20	0	0	62	0	17	0	0	0	36	0	0	78	0	0	0	19	0	17
Aerococcus urinaeequi	0	0	0	0	50	0	0	0	0	0	0	0	0	0	0	0	0	0	0	0	20	0	0	0	0	0	0
Geovibrio thiophilus	0	0	31	0	77	20	0	25	0	0	0	35	0	0	0	0	31	0	0	0	59	0	0	0	11	0	0
Hahella sp. KA22	0	10	13	27	46	48	0	18	30	0	0	33	0	20	20	0	17	43	0	0	42	0	0	43	111	0	10
Desulfovibrio marinus	0	69	34	0	462	109	0	119	136	0	15	247	0	23	21	0	26	83	0	21	248	0	0	58	69	0	50
Oenococcus kitaharae	0	0	0	0	14	0	0	0	0	0	0	0	0	0	0	0	0	0	0	0	10	0	0	0	13	0	0
Mycobacterium grossiae	0	0	14	0	28	29	0	14	17	0	0	80	0	31	0	0	0	67	0	19	67	0	0	19	26	0	97
Burkholderia sp. Bp7605	0	23	20	0	34	36	0	13	27	0	0	34	0	30	19	0	10	43	0	0	133	0	0	21	89	0	26
Actinotalea sp. JY-7876	0	0	20	21	62	28	0	30	20	0	19	103	0	36	0	0	21	60	0	29	121	16	0	37	66	0	114
Mycolicibacterium psychrotolerans	0	0	14	0	63	35	0	0	19	0	0	67	0	0	0	0	0	33	0	0	66	0	0	22	50	0	47
Legionella lansingensis	0	0	18	0	73	24	0	20	14	0	0	27	0	0	0	0	21	16	0	10	77	0	0	10	22	0	0
Bacteroides sp. PHL 2737	0	0	1002	1100	2352	0	0	0	0	0	0	0	0	0	0	0	0	0	0	0	0	0	0	3052	0	0	0
Yersinia frederiksenii	0	0	21	0	114	53	0	71	25	0	0	79	0	21	0	0	0	0	0	48	72	0	0	125	127	0	0
Desulfovibrio alaskensis	0	228	138	0	1512	319	0	569	472	0	59	559	0	23	63	0	109	172	0	99	696	0	0	56	26	0	97
Sphingomonas piscis	0	0	0	0	10	11	0	0	0	0	0	0	0	0	0	0	0	0	0	0	16	0	0	0	0	0	13
Aliarcobacter lanthieri	0	59	330	0	159	17	60	169	6409	50	0	18	21	113	50	0	653	157	0	12	63	175	0	24	23	0	15
Sandaracinobacter sp. M6	0	0	13	0	35	30	0	0	16	0	0	43	0	11	0	0	0	20	0	0	37	0	0	38	45	0	21
Legionella endosymbiont of Polyplax serrata	0	0	0	0	0	0	0	0	0	0	0	0	0	0	0	0	0	0	0	0	0	0	0	0	14	0	0
Prosthecochloris sp. CIB 2401	0	25	27	0	396	56	0	57	127	0	0	259	0	17	30	0	0	36	0	42	256	10	0	0	26	0	36
Thiomonas sp. X19	0	61	105	18	357	300	0	83	129	0	31	216	0	169	80	0	57	222	32	62	673	74	0	116	499	0	132
Corynebacterium lactis	0	14	37	18	40	25	0	0	25	0	11	450	0	65	17	0	16	312	0	22	134	0	0	20	30	0	62
Terriglobus roseus	0	0	0	0	64	46	0	21	18	0	26	41	0	0	14	0	12	25	0	21	30	0	0	15	10	0	18
Shewanella amazonensis	0	0	12	29	73	44	11	0	18	0	0	53	0	29	16	0	18	37	0	0	59	13	0	60	44	0	0
Pseudomonas sp. RU47	0	0	0	0	0	0	0	0	0	0	0	0	0	0	0	0	0	0	0	0	112	0	0	0	0	0	0
Cellulophaga lytica	0	0	31	36	140	73	0	39	44	56	19	29	0	48	23	0	23	63	0	10	85	0	0	51	46	0	68
Nitrosomonas eutropha	0	0	27	23	103	57	0	19	53	0	0	63	0	66	33	0	36	122	0	0	146	24	0	0	124	0	87
Corynebacterium xerosis	0	41	58	34	105	47	0	65	92	0	0	883	0	144	67	0	32	742	0	95	286	30	0	75	158	0	202
Bacillus smithii	0	0	19	26	56	35	0	23	21	0	23	28	0	20	21	0	0	34	0	20	48	19	0	22	33	0	30
Enterococcus faecalis	0	236	773	153	923	1235	370	1012	2461	111	1452	518	29	37	1976	482	163	810	462	1785	1714	53	677	1347	1536	1333	959
Arachidicoccus sp. BS20	0	0	23	20	91	25	0	28	31	0	11	27	0	0	13	0	13	36	0	13	77	0	0	30	30	0	16
Winogradskyella schleiferi	0	0	20	0	91	48	0	15	31	21	0	20	0	17	0	0	20	37	0	0	32	0	0	69	30	0	26
Mycobacterium lacus	0	0	0	0	27	11	0	0	0	0	0	63	0	19	0	0	0	27	0	0	28	0	0	15	17	0	42
Pseudoalteromonas sp. DL-6	0	0	0	0	28	0	0	0	0	0	0	0	0	0	0	0	0	0	0	0	32	0	0	0	33	0	0
Olsenella uli	0	13	0	0	59	34	0	134	10	0	0	71	0	0	0	0	0	23	0	0	51	0	0	0	20	0	0
Salinispora tropica	0	0	0	0	13	19	0	11	0	0	0	61	0	13	0	0	0	29	0	15	66	0	0	0	20	0	70
Caloramator sp. E03	0	13	20	22	97	37	0	30	36	0	54	51	0	24	30	0	22	58	0	30	67	12	0	59	79	11	30
Labrenzia sp. THAF35	0	0	0	0	0	0	0	0	0	0	0	0	0	0	0	0	0	0	0	0	62	0	0	0	0	0	0
Luteibacter rhizovicinus	0	11	69	0	145	97	0	18	60	15	0	71	0	66	22	0	0	60	0	0	92	14	0	166	87	0	32
Brevibacillus formosus	0	0	0	14	52	23	0	0	0	0	0	0	0	0	0	0	0	0	0	0	15	0	0	11	22	0	0
Clostridium sp. AWRP	0	22	21	17	41	21	0	30	25	0	21	0	0	18	21	0	17	38	0	28	40	12	0	14	53	0	12
Sphingomonas sp. NIC1	0	0	0	0	0	0	0	0	0	0	0	31	0	23	0	0	0	0	0	0	77	0	0	0	25	0	27
Parafannyhessea umbonata	0	0	0	0	64	69	0	121	0	0	0	90	0	0	0	0	0	18	0	0	37	0	0	0	0	0	37
Cupriavidus taiwanensis	0	174	486	142	1031	794	54	171	374	49	70	672	0	453	225	0	196	739	171	145	1919	210	30	380	1424	0	496
Streptomyces kanamyceticus	0	0	27	0	86	33	0	19	17	0	25	26	0	0	0	0	0	36	0	0	56	0	0	17	24	0	29
Muricauda oceani	0	28	33	0	140	84	0	53	49	47	65	74	0	23	36	0	19	72	0	55	103	21	0	35	62	16	58
Pseudomonas soli	0	0	0	0	67	0	0	0	0	0	0	0	0	0	0	0	0	0	0	0	61	0	0	0	0	0	0
Hydrogenovibrio crunogenus	0	18	54	48	278	72	0	47	55	0	14	52	0	21	18	0	46	53	0	32	164	17	0	0	42	0	22
Geobacter anodireducens	0	0	0	0	70	23	0	19	12	0	0	51	0	0	0	0	0	0	0	0	41	0	0	0	0	0	0
Microbulbifer sp. YPW1	0	0	27	0	61	28	0	15	12	0	0	31	0	12	0	0	0	37	0	0	37	0	0	12	53	0	26
Anaerococcus mediterraneensis	0	39	39	27	126	51	0	90	78	0	52	44	0	40	93	0	0	93	0	75	103	24	0	63	174	35	35
Kibdelosporangium phytohabitans	0	13	11	0	77	52	0	22	35	0	0	110	0	13	12	0	22	47	0	17	87	0	0	31	57	0	82
Luteimonas yindakuii	0	36	193	0	229	367	19	22	202	95	0	158	0	232	119	0	68	204	0	11	188	62	0	1304	467	0	125
Rhodoferax saidenbachensis	0	93	209	26	387	444	18	142	197	22	48	237	0	298	147	0	103	453	31	85	661	108	0	228	977	0	287
Pukyongiella litopenaei	0	0	24	0	31	33	0	29	13	0	0	35	0	0	0	0	0	20	0	0	81	0	0	0	42	0	11
Collinsella tanakaei	0	0	31	0	44	25	17	64	25	0	0	76	0	11	0	0	0	24	0	13	67	0	0	0	16	0	13
Variovorax sp. PBS-H4	0	74	204	18	471	400	0	76	255	0	36	289	0	257	92	0	52	476	27	56	769	104	0	109	807	0	312
Streptomyces xiamenensis	0	0	0	0	29	16	0	0	0	0	0	63	0	17	0	0	14	43	0	0	88	14	0	37	25	0	71
Ezakiella massiliensis	0	22	25	12	85	40	0	60	41	0	49	51	0	25	67	0	24	61	0	42	59	13	0	53	71	14	25
Alkalihalobacillus halodurans	0	0	0	0	53	19	0	16	20	0	17	18	0	0	13	0	15	28	0	0	28	0	0	27	32	0	0
Pelolinea submarina	0	0	19	0	64	29	0	40	43	0	0	111	0	13	15	0	0	52	0	24	90	0	0	17	0	0	21
Candidatus Azobacteroides pseudotrichonymphae	0	21	75	44	224	74	0	90	54	0	40	75	0	25	56	0	25	73	0	47	176	19	0	70	38	10	36
Paraburkholderia caffeinilytica	0	0	21	0	42	40	0	14	0	0	0	29	0	25	12	0	14	43	0	0	89	21	0	12	45	0	36
Citrobacter tructae	0	0	12	0	48	29	0	0	0	0	0	0	0	0	0	0	0	13	0	0	28	0	0	36	24	0	0
Avibacterium volantium	0	21	90	161	248	218	105	439	79	159	18	51	0	81	60	0	46	120	58	107	127	76	56	34	1367	22	122
Streptomyces sp. WAC 01438	0	26	22	0	79	62	0	32	24	0	0	72	0	28	25	0	0	55	0	23	101	0	0	52	54	0	64
Tessaracoccus aquimaris	0	38	205	59	333	157	98	177	109	0	37	2467	0	244	101	0	145	509	70	135	2240	74	24	750	674	0	919
Parashewanella tropica	0	17	30	28	138	49	0	41	28	0	0	20	0	0	0	0	33	30	0	0	67	0	0	0	91	0	12
Sanguibacter sp. HDW7	0	0	11	16	55	26	0	14	0	0	0	85	0	0	0	0	0	44	0	27	81	14	0	38	33	0	82
Aminipila sp. JN-18	0	126	52	0	387	97	0	118	69	0	68	72	0	43	71	0	65	112	0	36	118	18	0	36	28	17	48
Sphingorhabdus sp. YGSMI21	0	0	0	0	25	12	0	0	0	0	0	10	0	13	0	0	0	0	0	0	43	0	0	0	0	0	0
Sphingobium sp. YBL2	0	0	0	0	65	0	0	0	0	0	0	0	0	0	0	0	0	0	0	0	0	0	0	0	42	0	0
Bythopirellula goksoyri	0	0	0	0	14	0	0	12	0	0	0	0	0	0	0	0	0	11	0	0	11	0	0	0	15	0	0
Oceanimonas sp. GK1	0	13	30	13	168	107	0	17	62	0	0	107	0	45	22	0	34	77	0	0	158	11	0	70	131	0	38
Fusobacterium nucleatum	0	730	8076	4539	4941	5855	883	1610	2593	49	2258	1666	48	1436	913	92	653	4237	15	2372	2438	1321	676	10323	30398	945	4404
Ornithinimicrobium sp. HY006	0	0	25	0	46	18	0	20	0	0	0	86	0	20	0	0	21	31	0	22	118	0	0	40	41	0	117
Cyanobacterium aponinum	0	0	15	24	56	25	0	17	35	0	14	22	0	0	14	0	12	23	0	31	23	15	0	0	29	0	24
Bradyrhizobium amphicarpaeae	0	0	0	0	48	14	0	0	0	0	0	19	0	13	0	0	0	25	0	0	22	0	0	0	33	0	25
Persicimonas caeni	0	14	12	0	88	24	0	33	35	0	0	78	0	0	13	0	14	28	0	0	74	0	0	21	29	0	41
Mycoplasmopsis meleagridis	0	0	0	0	10	0	0	0	14	0	0	0	0	0	0	0	0	34	0	13	0	0	0	0	0	0	0
Synechococcus sp. PCC 7336	0	0	0	0	24	0	0	0	0	0	0	23	0	0	0	0	0	19	0	0	11	0	0	0	0	0	0
Sulfitobacter pseudonitzschiae	0	0	39	0	117	91	0	55	44	0	28	108	0	53	30	0	24	70	0	22	106	23	0	47	51	0	29
Acidobacterium capsulatum	0	0	12	0	50	19	0	17	0	0	0	20	0	0	0	0	0	15	0	0	45	0	0	20	39	0	0
Rhodoferax antarcticus	0	115	183	21	474	494	16	185	248	20	47	310	0	351	155	0	118	569	43	106	756	137	13	159	1057	0	337
Agromyces protaetiae	0	0	0	0	32	0	0	0	0	0	0	71	0	20	0	0	0	40	0	0	85	18	0	18	14	0	24
Fusobacterium russii	0	3591	5324	30261	27427	17104	1399	5676	12458	91	14313	13098	84	7437	3842	62	3136	20090	0	14175	12923	7887	414	64408	74075	2369	14646
Frankia inefficax	0	14	0	0	57	35	0	31	21	0	0	78	0	20	0	0	0	48	0	14	100	10	0	23	37	0	109
Streptomyces sp. WAC 06738	0	0	0	0	0	61	0	0	0	0	0	43	0	0	0	0	0	31	0	0	100	0	0	0	41	0	97
Arcobacter suis	0	24	65	0	35	0	0	23	953	21	0	10	0	24	0	0	89	24	0	0	0	41	0	0	18	0	0
Helicobacter mustelae	0	0	11	0	59	12	0	12	12	0	0	18	0	0	0	0	25	10	0	0	42	0	0	0	0	0	0
Streptomyces rochei	0	0	43	0	31	50	0	0	0	0	0	0	0	40	0	0	0	27	0	0	46	0	0	0	40	0	33
Candidatus Fokinia solitaria	0	0	0	0	36	0	0	0	0	0	0	0	0	0	0	0	0	0	0	0	19	0	0	0	16	0	0
Brachybacterium vulturis	0	0	21	15	64	45	20	18	24	0	27	124	0	14	0	0	21	62	0	31	148	0	0	43	42	0	45
Candidatus Midichloria mitochondrii	0	0	0	0	10	0	0	11	0	0	0	0	0	0	0	0	0	0	0	0	10	0	0	0	21	0	0
Campylobacter concisus	0	15	65	26	380	198	0	174	90	0	74	54	0	48	82	0	101	129	0	22	155	51	0	82	56	13	54
Desulfosporosinus youngiae	0	13	17	12	38	25	0	20	18	0	28	33	0	20	21	0	17	42	0	31	59	14	0	35	59	0	25
Riemerella anatipestifer	0	63	115	715	383	225	39	261	101	337	96	154	0	80	90	20	81	168	15	143	287	149	124	144	352	27	205
Synechocystis sp. CACIAM 05	0	0	0	24	74	35	0	0	27	0	0	0	0	0	0	0	18	0	0	0	0	0	0	0	0	0	0
Salaquimonas pukyongi	0	0	0	0	41	28	0	0	16	0	0	41	0	0	17	0	0	16	0	0	53	0	0	0	22	0	0
Methylobacterium sp. WL1	0	0	17	0	53	36	0	20	30	0	0	36	0	23	0	0	0	35	0	0	52	0	0	0	38	0	30
Novosphingobium ginsenosidimutans	0	0	12	0	33	17	0	11	10	0	0	56	0	0	0	0	0	16	0	0	74	0	0	17	18	0	0
Helicobacter pylori	0	42	70	44	287	135	29	94	140	23	42	119	0	70	66	0	98	112	0	32	113	59	17	33	46	0	50
Methanosarcina sp. Kolksee	0	0	0	0	0	0	0	0	26	0	0	0	0	0	0	0	0	0	0	0	0	0	0	0	0	0	0
Streptomyces bacillaris	0	0	0	0	0	0	0	0	0	0	0	0	0	0	0	0	0	0	0	0	0	0	0	0	0	0	134
Sinorhizobium fredii	0	22	62	0	192	167	0	55	73	0	0	178	0	69	35	0	31	108	0	38	241	30	0	81	171	0	116
Stenotrophomonas sp. 364	0	20	65	0	113	176	0	21	78	24	0	61	0	97	45	0	25	70	0	0	91	31	0	410	238	0	59
Mycobacterium heidelbergense	0	0	0	0	0	0	0	0	0	0	0	37	0	0	0	0	0	24	0	23	20	0	0	11	17	0	0
Rathayibacter rathayi	0	0	0	30	40	18	0	12	20	0	0	72	0	0	0	0	20	21	0	0	32	26	0	30	71	0	35
Aquiflexum balticum	0	15	37	0	95	55	0	56	33	0	17	35	0	0	12	0	18	52	0	20	60	0	0	13	20	0	19
Phocaeicola vulgatus	0	139	392	100	659	332	93	914	388	14	146	202	20	119	123	52	162	219	0	384	543	35	29	500	502	31	142
Mesorhizobium japonicum	0	0	0	0	29	22	0	0	16	0	0	0	0	0	0	0	0	19	0	39	37	0	0	0	0	0	0
Rathayibacter sp. VKM Ac-2801	0	0	0	0	38	0	0	0	0	0	0	0	0	0	0	0	0	38	0	0	46	0	0	0	36	0	31
Rathayibacter sp. VKM Ac-2804	0	0	38	0	0	0	0	0	0	0	0	47	0	0	0	0	0	27	0	0	31	0	0	0	0	0	47
Methylomonas methanica	0	25	48	21	87	64	0	38	131	0	16	49	0	20	13	0	11	67	0	17	62	0	0	19	65	0	26
Vibrio panuliri	0	0	0	14	41	22	0	12	12	0	0	0	0	0	0	0	12	0	0	0	24	0	0	0	13	0	0
Streptacidiphilus sp. PB12-B1b	0	0	24	17	75	29	0	29	25	0	13	78	0	33	0	0	0	58	0	17	93	15	0	38	53	0	104
Shewanella woodyi	0	0	0	15	25	24	0	0	16	0	0	10	0	0	0	0	0	13	0	0	10	0	0	0	28	0	10
Shewanella pealeana	0	0	33	0	153	33	0	32	16	0	0	17	0	0	12	0	23	15	0	17	82	0	0	0	0	0	0
Marinomonas arctica	0	13	61	37	257	48	20	35	46	0	13	65	0	32	11	0	80	48	0	13	141	15	0	52	82	0	14
Haemophilus pittmaniae	0	14	97	78	259	124	58	188	55	57	12	35	0	51	36	0	50	87	39	63	140	47	25	18	861	15	43
Streptomyces griseoviridis	0	0	26	0	57	39	0	0	0	0	0	52	0	0	0	0	0	55	0	0	84	0	0	13	45	0	97
Microbacterium sp. 1.5R	0	0	0	0	0	0	0	0	0	0	0	45	0	0	0	0	0	0	0	0	46	0	0	0	0	0	57
Sulfurisphaera tokodaii	0	0	21	0	73	16	0	17	0	0	0	20	0	0	0	0	23	0	0	0	39	0	0	14	0	0	14
Streptomyces cyaneogriseus	0	0	0	0	24	0	0	0	0	0	0	23	0	0	0	0	0	33	0	0	30	0	0	27	20	0	85
Anaerostipes caccae	0	14	26	0	153	54	0	64	40	0	34	73	0	32	23	0	44	76	0	26	132	15	0	43	35	0	28
Candidatus Thioglobus sp. NP1	0	0	35	0	23	17	0	21	17	0	0	16	0	0	0	0	24	12	0	0	85	0	0	0	0	0	0
Treponema sp. OMZ 838	0	391	1057	27	1354	630	81	1376	4628	105	376	4403	68	721	1555	21	1447	1142	0	197	444	190	0	101	19	166	1140
Microbacterium sp. Y-01	0	0	36	0	45	55	0	34	30	0	0	115	0	29	0	0	0	89	0	0	79	0	0	24	34	0	80
Virgibacillus sp. Bac332	0	0	0	0	16	14	0	17	12	0	0	13	0	0	0	0	0	16	0	0	0	0	0	0	10	0	0
Microbulbifer thermotolerans	0	0	29	0	118	38	0	20	21	0	14	60	0	18	15	0	20	44	0	17	71	0	0	86	20	0	23
Prevotella melaninogenica	0	68	296	289	999	325	48	385	267	0	329	326	0	96	258	22	159	318	27	353	423	104	0	1512	253	64	215
Brevibacterium siliguriense	0	0	0	0	43	0	0	0	0	0	0	25	0	0	0	0	0	12	0	0	24	0	0	0	0	0	14
Vibrio ponticus	0	0	12	0	43	31	0	16	15	0	0	25	0	0	0	0	0	0	0	10	17	0	0	14	110	0	0
Acetivibrio saccincola	0	0	24	0	90	33	0	37	32	0	43	27	0	29	23	0	16	39	0	19	58	29	0	47	127	0	0
Vibrio metoecus	0	27	46	23	178	52	0	44	22	0	0	49	0	0	21	0	36	30	0	0	58	28	0	0	155	0	28
Enterobacteriaceae bacterium strain FGI 57	0	0	12	0	53	26	0	0	12	0	0	34	0	23	0	0	0	14	0	0	37	0	0	0	34	0	0
Rhodococcus sp. X156	0	23	26	0	43	34	0	13	31	0	0	109	0	30	0	0	0	78	0	32	112	0	0	36	86	0	51
Borrelia coriaceae	0	0	0	0	29	0	0	14	18	0	0	0	0	0	0	0	0	15	0	0	10	0	0	0	70	0	0
Mimivirus terra2	0	0	0	0	0	0	0	0	0	0	0	0	0	0	0	0	0	0	0	0	16	0	0	0	0	0	0
Paludisphaera borealis	0	0	0	0	38	19	0	18	13	0	0	45	0	0	0	0	0	0	0	0	27	0	0	0	0	0	26
Sporosarcina sp. P37	0	0	0	0	95	0	0	0	0	0	0	0	0	0	0	0	0	36	0	0	66	0	0	0	0	0	0
Fructilactobacillus lindneri	0	0	0	0	88	0	0	0	18	0	21	0	0	0	14	0	0	0	0	0	0	0	0	13	0	0	0
Sphingobacterium hotanense	0	11	19	15	78	30	24	30	25	0	17	59	0	16	14	0	11	25	0	0	58	0	0	61	52	0	11
Geosporobacter ferrireducens	0	22	31	41	191	88	0	73	49	0	39	55	0	37	35	0	48	100	11	34	111	26	0	27	88	0	56
Streptococcus mitis	0	35	29	26	64	34	22	42	50	0	30	101	0	39	45	0	20	87	0	21	60	0	27	0	25	0	22
Streptomyces sp. CNQ-509	0	0	0	0	0	0	0	0	0	0	0	34	0	54	0	0	0	0	0	0	63	0	0	22	28	0	65
Capnocytophaga haemolytica	0	15	79	38	289	162	13	35	40	40	47	51	0	21	59	0	26	89	0	52	214	43	0	40	155	14	57
Mesorhizobium sp. DCY119	0	0	13	0	28	35	0	20	32	0	0	41	0	14	15	0	0	38	0	0	42	0	0	0	35	0	18
Campylobacter peloridis	0	0	0	0	54	19	0	12	32	26	0	0	0	12	0	0	18	13	0	0	25	0	0	0	20	0	12
Leifsonia sp. PS1209	0	28	39	0	50	33	0	20	32	0	0	64	0	14	0	0	0	53	0	31	70	0	0	23	53	0	33
Drechmeria coniospora	0	21	19	13	40	25	19	32	23	0	23	34	0	38	19	11	0	31	14	17	70	25	32	21	48	14	30
Sphingobium cloacae	0	0	73	0	176	118	0	0	83	0	0	147	0	79	0	0	0	84	0	0	237	0	0	67	37	0	0
Salmonella virus BPS15Q2	0	0	0	0	0	0	0	0	0	0	0	0	0	0	0	0	0	0	0	0	0	0	0	0	15	0	0
Ferrimonas balearica	0	0	22	0	68	51	0	16	35	23	0	54	0	23	17	0	18	36	0	0	76	0	0	136	48	0	11
Changchengzhania lutea	0	15	21	0	148	43	0	30	35	30	11	20	0	14	12	0	13	33	0	12	89	12	0	32	52	0	31
Aspergillus oryzae	59	4695	3612	2065	514	2250	2415	5254	2645	1867	2968	1310	2147	6616	3925	2154	2199	1666	2803	3399	3022	5434	9150	4183	744	3229	2120
Fervidicoccus fontis	0	0	0	0	25	0	0	0	0	0	0	0	0	0	0	0	0	0	0	0	0	0	0	0	16	0	0
Natrinema pellirubrum	0	0	0	0	0	0	0	0	0	0	0	28	0	0	0	0	0	0	0	0	0	0	0	25	0	0	0
Chryseobacterium indologenes	0	25	47	152	182	92	0	77	57	107	72	51	0	30	47	0	43	73	0	30	108	38	21	80	312	30	73
Mahella australiensis	0	0	0	0	104	31	0	42	27	0	32	43	0	0	27	0	15	35	0	36	46	0	0	32	27	17	19
Brucella sp. 10RB9215	0	0	0	0	0	37	0	0	0	0	0	0	0	0	0	0	0	0	0	0	0	0	0	0	0	0	0
Photorhabdus asymbiotica	0	0	21	10	72	33	45	26	36	0	0	13	0	10	14	0	21	31	0	14	38	13	0	14	141	0	32
Mycoplasma anserisalpingitidis	0	0	31	0	73	24	0	26	63	16	23	27	0	0	15	0	39	51	0	22	70	0	0	30	0	0	19
Calditerrivibrio nitroreducens	0	0	0	13	32	12	0	25	19	0	21	15	0	13	15	0	0	30	0	16	33	0	0	14	11	10	12
Pelosinus fermentans	0	18	19	10	83	55	0	35	33	0	30	30	0	15	27	0	0	30	0	18	62	16	0	30	58	0	19
Mycobacterium sp. WY10	0	0	0	0	0	0	0	0	0	0	0	79	0	0	0	0	0	0	0	0	66	0	0	31	0	0	0
Leptotrichia wadei	0	27	58	36	175	100	57	58	53	0	68	88	0	37	53	0	35	54	0	48	132	40	17	56	146	19	56
Botrytis cinerea	0	80	78	36	95	90	54	108	83	49	82	49	53	111	102	67	49	83	54	61	112	133	129	57	84	82	80
Xanthomonas vesicatoria	0	35	177	0	316	473	34	25	227	101	0	162	0	251	111	0	68	251	0	0	142	79	0	916	600	0	137
[Candida] glabrata	0	0	0	0	19	10	0	0	10	0	15	12	0	11	0	0	0	13	0	0	13	0	0	20	0	0	0
Algibacter sp. L3A6	0	0	28	33	115	30	0	15	37	51	0	17	0	37	30	0	12	37	0	0	38	16	0	39	33	0	32
Acidiferrobacter sp. SPIII 3	0	10	25	0	75	27	0	0	20	0	0	76	0	28	23	0	0	28	0	12	74	0	0	33	61	0	44
Eubacterium maltosivorans	0	0	0	0	108	39	0	36	51	0	65	40	0	0	0	0	0	95	0	0	87	0	0	0	49	0	0
Xanthomonas cassavae	0	15	73	0	124	188	0	0	103	38	0	68	0	115	60	0	24	78	0	0	63	26	0	538	236	0	83
Actinobacillus succinogenes	0	12	61	59	170	125	47	143	35	90	16	67	0	32	42	0	29	78	28	36	94	36	34	34	396	16	37
Acinetobacter sp. FDAARGOS 724	0	0	47	0	255	81	0	74	69	0	0	0	0	0	0	0	60	0	0	0	102	0	0	0	58	0	0
Streptomyces galilaeus	0	0	18	0	26	24	0	14	16	0	0	35	0	0	0	0	0	31	0	0	69	0	0	35	30	0	46
Bacteroides thetaiotaomicron	0	158	279	213	636	249	59	1267	603	22	161	305	13	90	183	17	133	331	28	261	576	90	16	1651	6174	67	157
Lactococcus lactis	0	47	50	52	94	73	23	77	49	19	61	88	0	51	66	0	0	51	0	0	61	45	81	47	76	39	55
Candidatus Nitrosopumilus sediminis	0	0	0	0	35	0	0	0	22	0	0	0	0	0	0	0	0	0	0	0	10	0	0	0	0	0	0
Capnocytophaga sp. oral taxon 902	0	0	18	0	56	82	0	0	0	20	0	26	0	15	0	0	0	0	0	0	34	0	0	24	22	0	21
Fusobacterium ulcerans	0	59	73	293	327	149	21	117	191	13	152	110	0	92	72	0	62	242	0	156	186	92	17	562	542	33	145
Methylovulum psychrotolerans	0	10	20	38	69	94	15	28	38	16	0	21	0	34	20	0	39	35	0	0	65	14	0	65	55	0	19
Pseudomonas fluorescens	0	112	308	76	1056	855	44	182	373	69	199	1116	0	409	205	0	213	764	75	155	1408	193	42	649	1360	0	387
Marinobacter sp. NP-4(2019)	0	23	36	0	98	72	0	21	34	0	0	49	0	38	27	0	16	75	0	25	79	33	0	82	75	0	41
Microlunatus phosphovorus	0	0	26	12	88	33	50	37	24	0	0	345	0	29	16	0	13	70	0	19	275	0	0	58	72	0	340
Alistipes megaguti	0	25	58	30	202	93	16	112	87	0	44	100	0	26	37	0	19	70	0	68	140	14	0	81	67	0	41
Flavobacterium alkalisoli	0	10	19	50	137	58	13	28	52	65	26	22	0	42	16	0	20	41	0	11	63	13	0	46	63	0	35
Urbifossiella limnaea	0	0	17	0	38	13	0	20	13	0	0	38	0	0	0	0	0	25	0	11	70	0	0	21	12	0	70
Sphaerospermopsis kisseleviana	0	0	0	0	41	20	0	26	0	0	0	32	0	0	21	0	0	19	0	0	0	0	0	0	0	0	0
Variovorax sp. PBL-E5	0	53	157	0	402	335	0	72	143	0	0	270	0	238	95	0	56	346	0	49	526	107	0	115	745	0	235
Haloplanus aerogenes	0	0	0	0	0	0	0	0	0	0	0	14	0	0	0	0	0	0	0	0	14	0	0	0	21	0	0
Candidatus Bipolaricaulis anaerobius	0	0	0	0	0	0	0	0	0	0	0	17	0	0	0	0	0	0	0	0	22	0	0	0	0	0	0
Mycolicibacterium phlei	0	0	16	0	42	22	0	0	15	0	0	91	0	21	0	0	0	31	0	23	95	0	0	19	30	0	23
Shewanella baltica	0	61	109	80	267	143	55	81	76	40	47	69	0	33	54	0	92	123	0	32	214	53	0	58	92	0	44
Methylorubrum populi	0	0	38	0	73	47	0	29	39	0	0	98	0	27	28	0	0	44	0	0	160	26	0	31	72	0	38
Bartonella bovis	0	0	0	0	19	0	0	0	0	0	0	0	0	0	0	0	0	0	0	0	0	0	0	0	46	0	0
Methanosarcina thermophila	0	0	0	0	35	0	0	38	0	0	0	31	0	0	0	0	0	0	0	0	0	0	0	0	0	0	0
Mycolicibacterium fallax	0	0	18	0	57	41	0	0	19	0	0	88	0	16	0	0	0	66	0	0	59	0	0	13	37	0	66
Anaerostipes hadrus	0	43	59	25	165	71	0	81	55	0	73	83	0	27	70	0	38	153	0	42	142	27	0	51	57	26	52
Truepera radiovictrix	0	0	0	0	59	23	0	14	29	0	12	71	0	13	0	0	0	52	0	0	69	0	0	0	23	0	25
Paenibacillus donghaensis	0	0	17	0	70	34	0	17	17	0	20	61	0	12	14	0	0	27	0	0	72	0	0	11	11	0	0
Pediococcus claussenii	0	0	0	0	13	0	0	0	0	0	0	0	0	0	0	0	0	0	0	0	0	0	0	0	0	0	0
Pseudomonas luteola	0	0	0	17	31	30	0	0	0	0	0	14	0	0	0	0	0	22	0	0	44	0	0	0	16	0	0
Enterobacter asburiae	0	0	58	0	168	87	0	52	44	0	0	78	0	56	30	0	0	74	0	0	142	0	0	55	58	0	46
Haloplanus rallus	0	0	0	0	20	0	0	0	0	0	0	24	0	0	0	0	0	0	0	0	20	0	0	0	0	0	0
Streptococcus parasanguinis	0	0	0	0	18	0	0	16	11	0	12	0	0	0	0	0	0	0	0	0	0	0	0	0	0	0	0
Helicobacter suis	0	0	0	16	67	20	0	15	19	0	0	31	0	15	0	0	0	0	0	0	36	0	0	0	13	0	0
Hydrogenobacter sp. T-8	0	0	0	0	15	0	0	0	0	0	0	0	0	0	0	0	0	0	0	0	0	0	0	0	15	0	0
Corynebacterium camporealensis	0	0	42	0	48	17	0	0	27	0	0	339	0	71	44	0	12	278	0	37	170	0	0	19	43	0	61
Lentibacillus sp. CBA3610	0	0	12	0	30	28	0	24	25	0	16	24	0	0	13	0	10	0	0	0	16	12	0	0	0	0	10
Abiotrophia defectiva	0	33	19	0	81	48	12	16	29	16	19	45	0	0	17	0	0	47	0	27	95	10	298	11	0	11	0
Rodentibacter heylii	0	0	65	64	228	103	41	233	0	80	0	54	0	0	33	0	0	74	0	31	182	33	0	194	791	0	53
[Mycobacterium] stephanolepidis	0	0	0	0	13	0	0	0	0	0	0	49	0	0	0	0	0	21	0	0	55	0	0	0	0	0	18
Diaphorobacter sp. JS3050	0	534	955	0	1295	2297	0	161	732	0	0	976	0	1347	535	0	415	1708	0	0	2023	592	0	561	3696	0	1089
Mycobacterium sp. DL440	0	0	19	0	49	20	0	14	14	0	0	48	0	0	0	0	0	28	0	0	37	0	0	17	12	0	14
Acetobacter oryzoeni	0	0	0	0	0	0	0	0	18	0	0	0	0	0	0	0	0	0	0	0	20	0	0	0	0	0	0
Nocardioides dongkuii	0	0	13	0	33	12	18	0	0	0	0	60	0	0	0	0	0	19	0	0	73	0	0	19	33	0	170
Streptomyces vinaceus	0	0	17	0	40	22	0	0	0	0	0	29	0	24	0	0	0	51	0	16	54	0	0	0	26	0	63
Sandaracinus amylolyticus	0	0	14	0	87	38	0	13	29	0	0	49	0	0	11	0	0	28	0	0	71	0	0	0	19	0	31
Sulfitobacter sp. D7	0	0	0	0	49	36	0	16	23	0	0	30	0	14	0	0	17	32	0	0	39	0	0	42	75	0	30
Shewanella sp. MR-4	0	0	0	0	46	0	0	0	26	0	0	23	0	0	0	0	0	0	0	0	45	0	0	55	0	0	0
Shewanella sp. MR-7	0	0	0	0	122	0	0	24	0	0	0	343	0	0	0	0	0	22	0	0	235	0	0	0	131	0	0
Flavobacterium commune	0	12	64	27	274	59	22	40	74	130	11	35	0	79	24	0	37	82	0	13	71	18	0	66	54	0	75
Verminephrobacter eiseniae	0	189	326	42	848	820	14	169	435	14	58	422	0	532	233	0	139	852	35	109	1065	164	14	199	1690	0	472
Pantoea sp. 201603H	0	13	23	0	127	36	0	23	23	0	11	30	0	15	13	0	20	16	0	0	31	11	0	0	30	0	19
Maribacter dokdonensis	0	0	0	0	40	0	0	0	0	0	0	0	0	0	0	0	0	0	0	0	36	0	0	0	0	0	0
Parabacteroides sp. CT06	0	73	74	0	242	53	0	202	80	0	0	229	0	0	0	0	0	0	0	0	0	0	0	60	0	0	0
Neisseria elongata	0	101	186	426	504	1114	95	216	208	411	73	345	19	223	195	21	319	333	28	70	550	102	106	507	292	0	123
Oceanisphaera profunda	0	0	16	23	55	51	0	0	24	0	0	38	0	20	0	0	17	34	0	0	52	0	0	12	46	0	28
Mucilaginibacter paludis	0	0	15	13	64	23	0	27	25	0	17	39	0	0	22	0	16	34	0	0	58	12	0	29	0	0	20
Enterococcus durans	0	0	0	0	53	38	0	19	27	0	19	36	0	0	0	0	0	27	0	0	33	440	20	0	26	0	16
Streptomyces antibioticus	0	0	30	0	45	31	0	0	16	0	0	60	0	16	15	0	24	27	0	0	75	0	0	20	32	0	63
Planococcus rifietoensis	0	0	0	0	55	36	0	61	0	0	0	17	0	35	21	0	0	41	0	25	40	0	0	28	20	0	0
Thermanaeromonas toyohensis	0	0	0	0	22	0	0	0	0	0	0	0	0	0	0	0	0	11	0	0	30	0	0	0	0	0	0
Serratia surfactantfaciens	0	0	0	0	23	36	0	0	0	0	0	25	0	0	0	0	0	20	0	0	35	0	0	42	30	0	0
Streptomyces sp. CCM MD2014	0	0	59	0	44	0	0	0	40	0	0	17	0	0	0	0	0	26	0	0	45	0	0	0	66	0	72
Tatlockia micdadei	0	0	27	0	78	27	0	22	17	0	0	26	0	0	0	0	20	11	0	0	48	0	0	0	0	0	0
Comamonas piscis	0	121	315	19	642	652	15	141	332	14	48	329	0	427	206	0	114	683	39	77	950	162	0	233	1465	0	400
Mycoplasma alkalescens	0	0	0	0	17	0	0	0	23	0	16	0	0	0	0	0	0	17	0	0	0	0	0	53	0	0	0
Nocardioides sp. WS12	0	0	0	0	39	16	0	19	0	0	0	94	0	18	0	0	10	32	0	0	81	0	0	0	19	0	110
Dokdonia sp. MED134	0	0	0	0	54	37	0	0	22	0	19	42	0	0	0	0	0	0	0	0	30	0	0	0	0	0	23
Corynebacterium glyciniphilum	0	0	17	0	47	22	0	10	12	0	0	105	0	26	10	0	0	125	0	22	75	0	0	19	24	0	25
Psychrobacillus sp. AK 1817	0	0	0	0	0	0	0	0	0	0	0	0	0	0	0	0	0	0	0	0	0	0	0	0	22	0	0
Brevundimonas subvibrioides	0	0	0	0	47	14	0	0	13	0	0	46	0	0	0	0	0	21	0	0	43	0	0	25	22	0	22
Aminobacter sp. MSH1	0	0	0	0	56	40	0	33	32	0	0	67	0	30	21	0	0	50	0	0	81	0	0	42	65	0	52
Methanosphaerula palustris	0	0	0	0	21	34	0	0	0	0	0	47	0	0	0	0	0	0	0	0	0	0	0	0	0	0	0
Micromonospora carbonacea	0	0	16	0	55	42	0	19	24	0	0	114	0	19	0	0	0	33	0	0	106	0	0	26	32	0	82
Tuwongella immobilis	0	0	0	0	10	10	0	11	15	0	0	14	0	0	0	0	0	0	0	0	21	0	0	0	0	0	0
Serratia sp. FDAARGOS 506	0	0	0	0	80	56	0	0	22	0	0	24	0	0	0	0	0	23	0	0	42	0	0	0	49	0	0
Halomonas subglaciescola	0	0	19	0	165	120	0	17	43	0	0	67	0	20	23	0	18	37	0	0	109	11	0	48	78	0	23
Neisseria sp. oral taxon 014	0	50	77	268	261	336	24	104	59	173	35	114	0	138	119	0	134	135	0	45	242	71	44	240	156	0	54
Nitrosococcus wardiae	0	0	11	0	25	29	0	0	12	0	0	29	0	0	0	0	0	13	0	0	30	0	0	0	32	0	0
Phenylobacterium zucineum	0	0	19	0	44	27	0	21	20	0	0	38	0	19	0	0	0	13	0	0	75	0	0	13	23	0	43
Rhodoferax ferrireducens	0	106	181	31	514	464	29	125	251	15	41	270	0	328	183	0	64	519	29	83	784	131	10	132	1041	0	332
Parageobacillus toebii	0	0	0	0	31	0	0	0	0	0	0	0	0	0	0	0	0	0	0	0	0	0	0	0	0	0	0
Arachnia propionica	0	28	458	177	995	280	170	470	241	20	84	5301	0	372	152	0	365	1041	169	329	5991	247	57	827	6105	0	769
Rathayibacter tanaceti	0	0	23	0	49	29	0	19	14	0	0	80	0	16	0	0	0	31	0	14	71	0	0	0	20	0	60
Bartonella quintana	0	0	35	0	107	31	0	49	0	0	0	21	0	0	0	0	35	18	0	0	53	0	0	0	0	0	0
Collinsella stercoris	0	0	24	0	31	22	11	51	0	0	0	42	0	0	0	0	0	14	0	14	19	14	0	0	32	0	0
Micromonospora echinofusca	0	0	13	0	44	21	0	18	14	0	0	48	0	0	0	0	0	29	0	29	86	0	0	20	24	0	58
Neisseria wadsworthii	0	67	1292	1517	908	728	138	166	149	283	90	1006	10	596	418	14	312	298	52	259	1318	343	236	2102	859	0	287
Staphylococcus sp. MI 10-1553	0	0	0	0	39	14	0	0	0	0	0	14	0	0	0	0	0	16	0	0	23	0	0	13	37	0	13
Streptomyces noursei	0	0	0	0	30	31	0	0	0	0	0	18	0	0	0	0	0	0	0	0	40	0	0	0	22	0	37
Corynebacterium endometrii	0	19	41	0	85	36	14	30	39	0	0	398	0	80	39	0	18	313	0	39	175	0	0	27	40	0	59
Acholeplasma hippikon	0	0	38	12	112	29	0	28	159	0	149	60	0	11	34	0	44	60	0	0	51	19	0	96	27	52	48
Salinadaptatus halalkaliphilus	0	0	14	0	81	27	0	13	0	0	0	66	0	0	0	0	0	20	0	0	57	0	0	0	40	0	18
Vibrio sp. THAF190c	0	0	13	0	61	14	0	11	0	0	0	0	0	0	0	0	0	0	0	0	21	0	0	0	25	0	0
Pandoraea pnomenusa	0	22	110	22	207	141	0	39	70	0	21	167	0	107	48	0	45	146	0	14	377	54	0	44	259	0	90
Liberibacter crescens	0	0	0	0	20	0	0	0	16	0	0	12	0	0	0	0	0	12	0	0	0	0	0	0	0	0	0
Sphingomonas sp. XS-10	0	0	0	0	27	18	0	11	10	0	0	36	0	11	0	0	0	21	0	0	39	0	0	29	20	0	10
Altererythrobacter sp. TH136	0	0	14	0	40	0	0	0	10	0	0	46	0	17	0	0	0	17	0	0	35	0	0	0	10	0	0
Halostella pelagica	0	0	0	0	37	19	0	14	0	0	0	58	0	0	0	0	0	18	0	0	15	0	0	0	12	0	30
Natronobacterium gregoryi	0	0	0	0	14	0	0	0	0	0	0	0	0	0	0	0	0	0	0	0	0	0	0	33	0	0	0
Galbibacter sp. BG1	0	11	28	35	119	60	14	22	29	56	18	27	0	38	17	0	18	46	0	15	50	0	0	40	59	10	40
Paenibacillus albus	0	0	0	0	39	27	0	12	0	0	10	30	0	0	0	0	0	19	0	16	31	0	0	0	13	0	10
Arthrobacter sp. PAMC 25486	0	0	28	15	59	31	0	33	19	0	14	87	0	26	0	0	17	59	0	20	91	0	0	37	46	0	52
Mesorhizobium sp. M2A.F.Ca.ET.043.05.1.1	0	0	26	0	46	42	0	0	0	0	0	35	0	0	0	0	0	0	0	0	33	0	0	35	14	0	0
Peribacillus simplex	0	0	0	19	43	30	0	0	23	0	57	40	0	17	0	0	0	22	0	15	20	0	0	0	51	0	0
Methylorubrum zatmanii	0	0	0	0	0	0	0	0	0	0	0	0	0	0	0	0	0	0	0	0	0	0	0	30	0	0	0
Heliomicrobium modesticaldum	0	0	0	0	80	47	0	33	45	0	36	78	0	17	0	0	0	63	0	17	62	0	0	0	19	0	49
Dechloromonas sp. HYN0024	0	20	30	0	99	75	13	21	38	0	17	88	0	35	31	0	16	126	0	35	285	17	0	45	96	0	31
Comamonas koreensis	0	185	411	31	852	891	26	152	370	24	41	530	0	621	250	0	156	1017	28	132	1374	203	20	261	1841	0	612
Bacillus atrophaeus	0	14	34	15	70	22	0	41	39	0	27	51	0	29	29	0	14	39	0	21	60	0	0	25	34	0	17
Neisseria shayeganii	0	1597	15593	2986	16362	26143	1612	1709	7595	1239	629	4222	34	21374	10654	102	4310	12366	855	2502	8646	7501	7933	17010	121332	134	23470
Ruminococcus sp. JE7A12	0	21	44	18	129	38	0	46	18	0	15	43	0	13	28	0	37	50	0	16	132	0	0	19	56	0	23
Desulfovibrio magneticus	0	33	25	0	182	62	0	91	59	0	17	77	0	12	14	0	13	30	0	14	69	0	0	0	34	0	29
Caulobacter segnis	0	0	17	0	40	20	0	16	17	0	0	42	0	15	0	0	0	0	0	0	70	0	0	34	19	0	17
Thermovirga lienii	0	62	0	0	80	69	0	49	48	0	15	168	0	17	21	0	16	57	0	23	72	0	0	21	26	0	43
Liquorilactobacillus mali	0	0	12	0	21	0	0	10	13	0	0	13	0	0	0	0	0	22	0	0	12	0	0	0	17	0	0
Legionella pneumophila	0	36	96	34	353	136	0	66	64	0	26	84	0	39	49	0	51	64	0	34	276	27	0	47	120	0	39
Megamonas rupellensis	0	111	486	55	269	0	198	630	213	39	0	20	22	0	0	82	574	77	0	325	158	0	39	0	55	41	0
Ehrlichia canis	0	0	0	0	17	0	0	0	21	0	0	0	0	0	0	0	0	0	0	0	0	0	0	0	0	0	0
Mycoplasma bovoculi	0	0	0	0	16	0	0	0	0	0	0	0	0	0	0	0	0	14	0	0	0	0	0	0	0	0	0
Streptomyces fodineus	0	0	19	26	41	40	0	0	16	0	0	48	0	14	0	0	0	24	0	0	70	24	0	21	42	0	37
Spirosoma endbachense	0	0	22	0	65	18	0	30	18	0	18	34	0	18	31	0	0	38	0	0	54	0	0	19	20	0	24
Bosea sp. ANAM02	0	0	24	0	104	50	0	20	0	0	0	30	0	18	0	0	0	21	0	0	133	0	0	0	22	0	12
Cardinium endosymbiont of Sogatella furcifera	0	0	0	0	18	0	0	0	0	0	0	0	0	0	0	0	0	0	0	0	13	0	0	0	0	0	0
Treponema denticola	46	9002	14184	5651	29533	12282	720	35766	44530	460	10738	51323	793	16894	23122	181	36932	51363	108	6456	7641	4177	141	8741	149	1508	13648
Candidatus Nanopelagicus hibericus	0	0	0	0	19	11	0	11	0	0	0	0	0	0	0	0	0	10	0	0	17	0	0	0	0	0	0
Vibrio sp. HDW18	0	0	29	0	187	40	12	21	22	15	0	48	0	0	0	0	36	28	0	13	107	0	0	23	78	0	14
Providencia rustigianii	0	0	34	17	131	65	17	51	31	0	20	31	13	22	12	0	71	49	0	19	161	0	0	0	90	0	21
Sinorhizobium meliloti	0	43	43	0	109	91	0	31	43	0	0	113	0	39	54	0	16	54	0	24	89	32	0	33	94	0	38
Bacillus licheniformis	0	0	0	0	0	67	0	0	0	0	0	0	0	0	0	0	0	0	0	0	0	0	0	0	0	0	0
Wolbachia endosymbiont of Folsomia candida	0	0	0	0	22	0	0	0	0	0	0	0	0	0	0	0	0	0	0	0	0	0	0	0	0	0	0
Nibribacter ruber	0	0	17	0	67	43	0	22	13	0	19	37	0	0	0	0	13	36	0	0	40	0	0	45	19	0	23
Streptococcus iniae	0	0	11	0	25	12	0	17	14	0	11	15	0	0	15	0	0	21	0	0	27	0	21	14	12	0	0
Companilactobacillus zhachilii	0	0	0	12	25	0	0	0	14	0	0	0	0	0	0	0	0	14	0	0	23	0	0	13	0	0	0
Pseudomonas sessilinigenes	0	0	0	0	43	0	0	0	0	0	0	0	0	0	0	0	0	0	0	0	0	0	0	99	56	0	0
Pseudomonas prosekii	0	0	0	0	22	18	0	0	10	0	0	25	0	0	0	0	0	15	0	0	34	0	0	12	21	0	24
Romboutsia hominis	0	20	25	38	99	45	0	40	41	0	55	46	0	24	50	0	15	47	0	43	77	18	0	76	108	12	27
Marisediminicola antarctica	0	0	28	0	36	24	0	26	13	0	15	97	0	11	0	0	14	30	0	0	49	0	0	12	35	0	54
Thermus caldilimi	0	0	11	0	36	0	0	12	15	0	0	45	0	0	0	0	0	0	0	0	34	0	0	0	0	0	0
Photobacterium gaetbulicola	0	0	15	0	95	73	0	21	19	0	14	51	0	15	12	0	12	66	0	11	54	11	0	12	38	0	15
Allokutzneria albata	0	0	26	0	96	21	0	17	25	0	0	102	0	15	0	0	0	48	0	11	120	13	0	33	50	0	77
Lachnoclostridium phocaeense	0	12	31	0	151	46	0	67	41	0	49	87	0	22	20	0	16	94	0	17	98	0	0	37	42	0	29
Kazachstania naganishii	0	0	0	11	26	0	0	0	0	0	0	14	0	11	0	0	0	0	0	0	0	11	0	0	45	0	0
Pseudomonas sp. J380	0	0	0	0	0	0	0	0	0	0	0	0	0	0	0	0	0	0	0	0	0	0	0	0	32	0	0
Selenomonas ruminantium	0	22	24	13	167	67	0	76	42	0	31	79	0	14	29	0	0	49	0	26	80	14	0	12	27	0	19
Pyrodictium delaneyi	0	0	0	0	0	14	0	0	0	0	0	0	0	0	0	0	0	0	0	0	0	0	0	0	0	0	0
Flaviflexus sp. dk850	0	0	24	31	70	40	0	43	16	0	18	112	0	19	0	0	0	66	0	22	87	0	0	46	46	0	46
Anaerostipes rhamnosivorans	0	25	23	0	154	61	0	53	33	0	37	54	0	16	33	0	33	52	0	28	115	0	0	40	50	0	35
Bacteroides cellulosilyticus	0	79	166	100	339	206	22	426	246	0	143	217	0	54	99	0	89	218	0	119	321	64	0	574	1068	41	81
Desulfovibrio sp. G11	0	527	386	0	3790	1054	0	1919	799	0	214	493	0	80	98	0	337	737	0	248	752	0	0	123	0	0	121
Candidatus Izimaplasma sp. HR1	0	0	11	0	38	15	0	0	48	0	45	24	0	17	27	0	10	31	0	15	27	13	0	30	27	0	21
Acidiphilium multivorum	0	0	0	0	18	0	0	0	0	0	0	0	0	0	0	0	0	0	0	0	29	0	0	0	0	0	0
Halogeometricum borinquense	0	0	0	0	17	0	0	0	0	0	0	0	0	0	0	0	0	0	0	0	0	0	0	0	11	0	0
Bacteroides fragilis	0	781	1456	2612	3539	1657	344	2836	1512	59	1156	3528	26	437	795	80	876	2708	232	901	2512	423	47	3574	12877	317	908
Microbacterium sediminis	0	0	34	32	125	36	0	30	26	0	36	143	0	0	31	0	35	92	0	38	131	36	0	46	65	0	104
Anaeromyxobacter sp. K	0	0	0	0	65	0	0	0	0	0	0	67	0	0	0	0	0	30	0	0	46	0	0	0	0	0	0
Streptomyces liangshanensis	0	0	13	0	59	22	0	12	13	0	0	42	0	0	0	0	0	35	0	0	60	0	0	0	30	0	58
Corynebacterium epidermidicanis	0	35	88	0	102	54	0	27	71	0	0	836	0	168	72	0	36	624	0	52	278	13	0	48	77	0	101
Zhongshania aliphaticivorans	0	20	39	0	211	54	0	38	20	0	15	80	0	13	17	0	58	39	0	0	130	0	0	0	23	0	26
Methylobacterium durans	0	0	11	0	61	29	0	18	16	0	0	31	0	15	0	0	0	22	0	0	46	0	0	0	14	0	21
Arachidicoccus soli	0	14	22	17	59	46	0	28	21	0	16	22	0	0	17	0	15	35	0	0	31	0	0	22	124	0	16
Corynebacterium urealyticum	0	53	35	40	141	42	0	38	97	0	0	635	0	127	97	0	30	420	0	81	312	0	0	65	73	0	106
Paenibacillus xylanexedens	0	0	0	0	12	0	0	0	0	0	0	17	0	0	0	0	0	20	0	13	14	0	0	14	13	0	0
Coprothermobacter proteolyticus	0	0	0	0	13	0	0	0	0	0	0	0	0	0	0	0	0	12	0	0	0	0	0	0	0	0	0
Rathayibacter sp. VKM Ac-2759	0	0	30	0	30	0	0	0	0	0	0	52	0	17	0	0	0	26	0	0	50	0	0	0	57	0	67
Shewanella sp. Scap07	0	0	26	0	77	39	14	25	33	0	0	40	0	22	11	0	32	31	0	0	70	15	0	0	50	0	22
Nocardioides seonyuensis	0	0	0	0	39	19	26	21	25	0	0	85	0	16	0	0	0	41	0	0	76	0	0	21	40	0	121
Microbacterium lushaniae	0	0	18	23	46	24	0	14	0	0	0	23	0	14	0	0	0	27	0	0	50	0	0	17	39	0	55
Acholeplasma palmae	0	15	50	0	133	27	0	61	148	12	141	67	0	12	42	0	57	58	0	27	88	40	0	82	0	35	61
Sphingobium herbicidovorans	0	0	0	0	47	34	0	0	0	0	0	0	0	0	0	0	0	25	0	0	51	0	0	20	63	0	29
Methylacidiphilum fumariolicum	0	0	14	0	40	0	0	12	0	0	0	18	0	0	0	0	0	0	0	0	28	0	0	0	0	0	0
Caminibacter mediatlanticus	0	0	12	0	43	19	0	22	48	0	14	17	0	14	0	0	0	21	0	0	15	10	0	0	0	0	18
Enterobacter sp. RHB15-C17	0	0	0	0	17	15	0	0	0	0	0	19	0	0	0	0	0	18	0	0	29	0	0	0	0	0	0
Raoultella electrica	0	0	0	0	33	25	0	0	0	0	0	23	0	0	0	0	0	19	0	0	49	0	0	0	37	0	0
Marinobacter sp. es.042	0	0	23	0	57	34	0	18	20	0	0	0	0	0	0	0	0	0	0	0	18	0	0	0	37	0	0
Polynucleobacter difficilis	0	13	14	0	38	30	0	14	18	0	0	27	0	24	10	0	17	51	0	14	77	0	0	0	52	0	16
Delftia tsuruhatensis	0	208	677	0	1416	1429	38	205	582	66	107	734	0	1016	417	0	263	1478	51	152	2050	304	0	350	2655	0	763
Candidatus Protochlamydia amoebophila	0	55	37	23	33	82	45	95	54	11	37	31	48	65	49	30	16	19	17	34	48	89	140	38	23	39	39
Neobacillus mesonae	0	0	15	0	44	20	0	22	20	0	29	24	0	0	10	0	0	34	0	19	39	0	0	15	24	0	17
Dehalobacterium formicoaceticum	0	14	14	0	103	46	0	38	28	0	33	32	0	15	27	0	21	43	0	21	62	12	0	30	61	0	23
Cellulosilyticum sp. WCF-2	0	0	0	0	130	46	0	0	0	0	82	0	0	0	0	0	0	0	0	0	70	0	0	0	58	0	0
Halomonas sp. JS92-SW72	0	0	45	0	173	56	0	30	35	0	40	95	0	30	0	0	0	70	0	0	119	0	0	0	108	0	29
Acidithiobacillus ferrivorans	0	17	32	0	91	82	0	49	43	0	0	81	0	40	30	0	17	80	0	17	112	0	0	87	34	0	48
Neokomagataea tanensis	0	0	0	0	26	22	0	0	16	0	0	14	0	10	13	0	0	25	0	0	25	14	0	0	0	0	0
Yersinia canariae	0	0	0	0	28	23	0	0	15	0	0	17	0	0	0	0	0	16	0	0	19	0	0	19	98	0	0
Mycolicibacterium duvalii	0	0	23	0	31	28	0	0	20	0	0	135	0	15	0	0	0	53	0	0	83	0	0	22	41	0	75
Shewanella livingstonensis	0	16	38	0	138	47	20	44	26	0	19	21	0	16	15	0	30	34	0	18	107	0	0	0	62	0	21
Clostridiales bacterium	0	282	264	0	1285	667	0	558	490	0	452	765	0	268	347	0	229	1051	0	364	987	143	0	381	445	0	316
Paenibacillus guangzhouensis	0	0	0	16	37	26	0	0	10	0	12	10	0	0	0	0	0	12	0	10	30	0	0	11	19	0	0
Saccharomyces paradoxus	0	17	0	16	35	21	19	21	29	0	11	17	19	25	16	20	25	13	13	11	14	24	12	0	0	16	16
Pseudomonas cerasi	0	0	0	0	50	0	0	0	0	0	0	0	0	0	0	0	0	0	0	0	0	0	0	0	0	0	0
Muribaculum gordoncarteri	0	43	153	167	356	197	0	170	127	0	123	199	0	43	82	0	68	129	21	98	410	56	0	226	103	25	82
Leptospira kmetyi	0	0	0	0	40	0	0	11	10	0	0	20	0	0	0	0	0	0	0	15	25	0	0	0	0	0	0
Acinetobacter larvae	0	33	182	52	885	202	45	161	70	0	20	141	0	42	45	0	223	209	0	58	544	67	0	10	118	0	86
Azospirillum lipoferum	0	0	0	0	61	23	0	15	18	0	0	32	0	16	0	0	0	16	0	0	71	0	0	0	25	0	0
Candidatus Saccharibacteria bacterium oral taxon 955	0	0	0	0	139	46	0	46	58	0	42	53	0	32	52	0	0	95	0	53	104	0	0	0	0	27	20
Candidatus Saccharibacteria bacterium oral taxon 957	0	27	43	34	377	152	0	163	156	28	305	114	0	84	101	0	56	563	152	259	897	80	0	0	0	36	118
Eggerthella lenta	0	27	0	0	72	51	0	31	40	0	0	84	0	28	28	0	0	42	0	24	46	15	0	21	21	0	51
Cellulosimicrobium sp. TH-20	0	0	0	0	0	0	0	0	0	0	0	119	0	0	0	0	0	0	0	0	90	0	0	0	0	0	0
Syntrophobacter fumaroxidans	0	118	67	10	423	112	0	114	181	0	21	409	0	19	31	0	150	145	0	56	257	0	0	29	14	0	129
Mycoplasmopsis bovirhinis	0	0	0	0	22	0	0	0	39	0	15	11	57	0	19	0	0	31	0	14	18	0	0	13	0	0	15
Starkeya sp. ORNL1	0	13	15	0	60	31	0	11	16	0	0	52	0	17	0	0	0	51	0	13	82	0	0	0	67	0	44
Sphingomonas melonis	0	0	0	0	30	22	0	0	0	0	0	0	0	0	42	0	0	0	0	0	0	0	0	0	0	0	26
Psychrobacter sp. AntiMn-1	0	50	348	227	1772	428	98	268	183	40	35	326	66	153	121	0	401	368	0	71	1031	176	0	58	321	0	185
Staphylococcus warneri	0	0	42	0	211	52	0	28	38	0	36	34	0	0	0	0	31	59	0	44	62	0	0	36	21	0	45
Arthrobacter virus Gordon	0	0	0	0	218	10	0	0	0	0	0	0	0	0	0	0	0	0	0	0	0	0	0	0	0	0	0
Eubacterium callanderi	0	0	0	0	55	45	0	25	0	0	15	48	0	0	24	0	0	33	0	0	29	0	0	0	12	0	0
Pseudomonas sp. 09C 129	0	0	0	0	0	0	0	0	0	0	0	0	0	0	0	0	0	0	0	0	38	0	0	0	0	0	0
Parageobacillus thermoglucosidasius	0	0	0	0	49	0	0	0	41	0	0	48	0	0	0	0	0	0	0	0	29	0	0	0	0	0	0
Shewanella sp. MEBiC00475	0	0	0	0	243	0	0	0	47	0	0	29	0	0	0	0	0	0	0	0	65	0	0	0	0	0	0
Haloplanus rubicundus	0	0	0	0	12	0	0	0	0	0	0	11	0	0	0	0	0	0	0	0	0	0	0	0	12	0	14
Aquimarina sp. BL5	0	12	23	13	158	61	11	22	30	71	12	24	0	49	26	0	12	46	0	13	30	23	0	58	48	0	51
Aliarcobacter cryaerophilus	0	130	452	29	257	44	117	257	9107	71	34	26	71	249	71	0	990	185	0	23	66	271	25	56	69	36	33
Sphingomonas sp. C8-2	0	0	26	0	45	40	0	0	32	0	0	52	0	0	0	0	0	35	0	0	68	0	0	26	26	0	37
Haloarcula taiwanensis	0	0	0	0	13	0	0	0	0	0	0	0	0	0	0	0	0	0	0	0	15	0	0	0	0	0	24
Bradyrhizobium icense	0	0	11	0	28	33	0	0	13	0	0	20	0	0	0	0	0	20	0	0	50	0	0	19	20	0	11
Arthrobacter sp. ERGS1:01	0	0	27	23	45	32	0	17	21	0	27	87	0	32	23	0	20	97	0	21	94	16	0	39	53	0	59
Companilactobacillus farciminis	0	25	17	0	46	18	13	28	21	0	38	29	14	21	24	16	10	0	11	17	28	39	42	21	0	24	20
Candidatus Paracaedibacter acanthamoebae	0	0	0	0	12	0	0	0	0	0	0	0	0	0	0	0	0	10	0	0	0	0	0	0	0	0	0
Gracilibacillus sp. SCU50	0	16	0	0	35	11	0	11	29	0	22	23	0	15	15	0	0	35	0	21	38	11	0	15	0	0	0
Rhodocytophaga rosea	0	15	22	0	87	62	0	52	33	0	11	52	0	15	18	0	15	51	0	12	60	0	0	21	39	13	31
Synechococcus sp. SynAce01	0	0	0	0	21	12	0	0	0	0	0	29	0	0	0	0	0	21	0	0	28	0	0	0	0	0	0
Berryella intestinalis	0	28	0	0	61	49	0	51	67	0	0	120	0	0	0	0	0	34	0	0	64	0	0	30	68	0	53
Haloterrigena daqingensis	0	0	0	0	0	0	0	0	0	0	0	19	0	0	0	0	0	19	0	0	11	0	0	0	0	0	0
Enterobacteriaceae endosymbiont of Donacia cinerea	0	0	21	0	95	23	0	22	0	0	0	0	0	0	0	0	17	0	0	0	54	0	0	0	0	0	0
Microchaete diplosiphon	0	0	0	0	0	0	0	0	0	0	0	0	0	0	0	0	0	0	0	0	38	0	0	0	0	0	28
Polaribacter sp. Hel1 33 78	0	0	18	22	69	22	0	36	18	45	15	17	0	26	14	0	14	22	0	0	66	12	0	26	47	0	31
Halorubrum trapanicum	0	0	0	0	0	0	0	0	0	0	0	0	0	0	0	0	0	0	0	0	17	0	0	0	0	0	0
Polynucleobacter acidiphobus	0	11	20	0	99	37	0	18	24	0	0	43	0	15	11	0	33	29	0	0	82	15	0	14	13	0	21
Acetobacterium sp. KB-1	0	14	17	11	78	28	0	33	27	0	16	36	0	18	41	0	17	58	0	22	25	20	0	41	32	0	17
Antarcticibacterium flavum	0	0	14	14	93	46	0	35	29	34	16	29	0	19	13	0	0	27	0	13	42	0	0	17	46	0	16
Lacibacter sp. S13-6-6	0	0	0	21	149	66	0	32	36	0	61	20	0	10	28	0	19	48	0	18	57	10	0	11	36	10	23
Paraburkholderia megapolitana	0	0	28	0	78	58	0	13	29	0	19	35	0	22	12	0	19	31	0	0	125	0	0	15	70	0	17
Lacticaseibacillus zeae	0	0	0	0	11	0	0	0	0	0	0	0	0	0	0	0	0	0	0	0	0	0	0	0	0	0	0
Arcobacter ellisii	0	19	43	0	36	19	0	40	1046	0	28	16	0	48	14	0	119	38	0	21	30	50	0	59	39	0	31
Rossellomorea marisflavi	0	0	11	17	110	38	0	53	34	0	45	42	0	15	10	0	0	32	0	17	62	14	0	28	18	0	25
Burkholderia sp. THE68	0	0	19	0	75	51	0	17	29	0	0	50	0	23	31	0	16	47	0	0	148	0	0	22	59	0	24
Ruegeria sp. AD91A	0	0	0	0	23	14	0	0	0	0	0	32	0	0	0	0	0	10	0	0	41	0	0	0	0	0	0
Erythrobacter sp. THAF29	0	0	0	0	19	15	0	0	12	0	0	0	0	0	0	0	0	19	0	0	26	0	0	0	28	0	11
Providencia stuartii	0	24	94	42	396	153	0	55	39	0	18	76	0	21	21	0	78	73	0	36	180	21	0	15	319	0	45
Paenibacillus sp. FSL R5-0912	0	0	0	0	54	0	0	0	0	0	0	21	0	0	0	0	0	0	0	0	36	0	0	0	0	0	0
Haemophilus aegyptius	0	0	0	0	0	0	0	0	0	0	0	0	0	0	0	0	0	0	0	0	0	0	0	0	133	0	0
Citrobacter rodentium	0	0	0	0	30	42	0	18	15	0	0	33	0	15	14	0	0	28	0	11	18	0	0	0	35	0	0
Asaia bogorensis	0	0	11	16	12	17	0	0	0	0	0	20	0	10	0	0	0	21	0	0	29	0	0	19	0	0	0
Leclercia sp. J807	0	0	0	0	0	0	0	0	0	0	28	43	0	0	0	0	0	0	0	0	53	0	0	0	0	0	0
Frankia sp. QA3	0	0	0	0	51	23	0	13	20	0	0	82	0	0	0	0	0	33	0	17	90	0	16	47	24	0	61
Mycoplasma yeatsii	0	0	0	0	80	41	0	26	26	0	28	32	0	0	0	0	0	27	0	0	27	0	0	0	0	0	0
Rhodanobacter glycinis	0	17	114	0	205	257	0	0	98	28	0	98	0	131	66	0	27	104	0	0	112	34	0	379	268	0	100
[Polyangium] brachysporum	0	82	120	13	390	300	15	54	168	17	22	192	0	197	77	0	69	266	20	40	563	84	0	161	523	0	179
Nesterenkonia sp. NBAIMH1	0	0	16	11	40	17	0	0	10	0	0	100	0	11	0	0	0	22	0	20	54	0	0	16	23	0	43
Phenylobacterium parvum	0	0	0	0	20	0	0	10	12	0	0	31	0	13	0	0	0	13	0	0	46	0	0	0	11	0	14
Weissella viridescens	0	0	0	0	13	0	0	0	0	0	0	0	0	0	0	0	0	0	0	0	0	0	0	0	0	0	0
Arthrobacter sp. NEB 688	0	0	14	18	56	24	0	25	22	0	0	74	0	0	0	0	16	40	0	25	105	0	0	44	55	0	259
Fimbriimonas ginsengisoli	0	0	16	0	65	46	0	12	11	0	0	64	0	0	0	0	0	29	0	0	29	0	0	32	33	0	10
Neomicrococcus aestuarii	0	0	32	0	28	40	0	20	31	0	0	102	0	24	15	0	0	95	0	31	85	0	0	40	29	0	30
Rhizobium grahamii	0	0	13	0	46	12	0	0	0	0	0	21	0	0	0	0	15	20	0	0	40	0	0	21	18	0	0
Vagococcus zengguangii	0	0	15	0	45	20	0	18	22	0	0	30	0	0	0	0	0	15	0	12	42	0	0	14	20	0	0
Diaphorobacter polyhydroxybutyrativorans	0	280	447	0	1250	1162	0	214	774	0	187	651	0	1065	303	0	184	1380	0	373	2061	372	0	182	3216	0	936
Polaromonas sp. JS666	0	237	459	67	1078	1109	34	277	533	18	82	635	0	769	349	0	177	1234	76	194	1636	307	0	354	2340	0	777
Paenibacillus sp. IHB B 3084	0	0	0	0	26	0	0	0	0	0	17	11	0	0	12	0	0	14	0	0	22	0	0	0	13	0	0
Novosphingobium sp. EMRT-2	0	0	27	0	79	31	0	17	25	0	0	40	0	17	27	0	0	50	0	0	60	0	0	0	107	0	49
Paracoccus aminovorans	0	0	33	0	93	45	0	0	20	0	0	56	0	26	14	0	0	34	0	0	143	0	0	0	62	0	15
Pseudomonas thivervalensis	0	0	0	0	32	17	0	0	11	0	0	38	0	0	0	0	0	20	0	0	26	0	0	39	41	0	0
Paraburkholderia dokdonella	0	0	29	0	82	59	0	0	27	0	0	51	0	36	16	0	20	54	0	12	124	12	0	0	123	0	35
Micromonospora siamensis	0	0	0	0	56	0	0	0	18	0	0	73	0	15	19	0	0	18	0	0	64	0	0	0	26	0	53
Hyphomonas sp. Mor2	0	0	12	0	42	22	0	11	12	0	11	19	0	17	0	0	0	17	0	0	33	0	0	13	17	0	0
[Mannheimia] succiniciproducens	0	0	92	74	180	137	89	151	30	76	28	56	0	35	42	0	22	100	33	55	126	47	0	33	760	0	65
Candidatus Planktophila sulfonica	0	0	0	0	22	19	0	0	0	0	0	0	0	0	0	0	0	20	0	0	22	0	0	0	0	0	0
Pseudomonas protegens	0	16	53	28	253	160	10	25	70	23	0	107	0	79	41	0	24	140	0	18	266	28	0	146	211	0	82
Geobacillus sp. E263	0	0	0	0	61	0	0	0	0	0	0	0	0	0	0	0	0	0	0	0	37	0	0	0	0	0	0
Acidipropionibacterium acidipropionici	0	0	74	36	151	69	55	69	37	0	29	555	0	72	29	0	42	166	0	94	618	38	0	143	161	0	736
Corynebacterium segmentosum	0	15	50	12	61	25	0	12	45	0	0	420	0	96	58	0	21	391	0	41	200	15	0	16	63	0	64
Inhella inkyongensis	0	49	137	0	334	306	0	71	174	18	24	178	0	189	105	0	80	261	17	57	561	68	0	174	599	0	161
Anoxybacillus flavithermus	0	0	0	0	69	15	0	56	0	0	0	0	0	0	0	0	0	0	0	30	29	0	0	26	0	0	0
Sulfurospirillum multivorans	0	0	0	0	31	18	0	0	0	0	0	0	0	0	0	0	17	15	0	0	23	0	0	0	10	0	0
Leeuwenhoekiella sp. ZYFB001	0	12	19	34	118	51	0	25	29	38	19	32	0	26	19	0	16	25	0	16	47	18	0	35	35	0	18
alpha proteobacterium HIMB59	0	0	0	0	62	0	0	0	12	0	15	12	0	0	0	0	0	16	0	0	20	0	0	0	0	0	0
Candidatus Kinetoplastibacterium desouzaii	0	0	26	0	83	15	0	14	21	0	0	0	0	0	0	0	19	13	0	0	74	0	0	0	14	0	0
Edaphobacter sp. 4G125	0	0	0	0	23	0	0	0	0	0	0	16	0	0	0	0	0	13	0	0	0	0	0	0	18	0	0
Chroococcidiopsis thermalis	0	14	11	0	23	18	0	0	0	0	0	0	0	0	0	0	0	15	0	0	24	0	0	0	0	0	0
Aeromicrobium choanae	0	0	0	0	33	35	0	0	22	0	0	70	0	0	0	0	0	34	0	0	90	0	0	50	20	0	125
Aquaspirillum sp. LM1	0	39	44	13	226	207	20	55	83	31	19	82	0	61	40	0	148	96	0	29	170	44	13	267	166	0	62
Salmonella virus FSL SP-058	0	0	0	0	0	0	0	0	0	0	0	0	0	0	0	0	0	11	0	0	0	0	0	0	0	0	0
Anaerotignum propionicum	0	16	32	13	136	48	0	60	33	0	70	50	0	26	49	0	24	85	0	34	85	12	0	44	61	12	20
Pseudomonas sp. MRSN12121	0	0	0	0	53	39	0	0	34	0	0	0	0	0	0	0	0	0	0	0	85	0	0	69	0	0	0
Xylanimonas allomyrinae	0	0	23	26	63	38	0	29	15	0	17	94	0	17	20	0	16	65	0	32	93	17	0	47	59	0	136
Lawsonella clevelandensis	0	14	26	0	36	24	0	12	15	0	0	123	0	17	12	0	0	73	0	29	60	0	0	24	21	0	15
Opitutus terrae	0	0	0	0	31	24	0	0	0	0	0	37	0	14	0	0	0	21	0	14	58	0	0	0	17	0	18
Solibacillus silvestris	0	14	17	0	69	42	0	19	24	0	23	28	0	0	16	0	0	26	0	24	40	0	0	26	53	0	27
Pseudomonas asturiensis	0	10	13	0	67	44	0	13	29	0	0	28	0	18	12	0	10	50	0	0	65	0	0	43	81	0	18
Corynebacterium phocae	0	11	52	0	62	27	0	18	22	0	16	257	0	61	21	0	16	228	0	28	152	0	0	32	49	0	56
Hymenobacter swuensis	0	22	31	18	73	48	0	36	22	0	0	48	0	0	23	0	0	38	0	25	44	0	0	24	21	0	35
Campylobacter sp. RM6914	0	18	32	22	281	116	0	93	50	0	92	34	0	59	60	0	53	80	0	58	170	35	0	50	34	10	37
Shewanella sp. Pdp11	0	0	0	0	66	37	0	0	0	0	0	0	0	0	0	0	28	0	0	0	0	0	0	0	0	0	0
Pelistega ratti	0	14	42	31	178	48	32	82	1393	21	10	42	0	30	18	0	29	59	11	22	96	25	0	19	115	0	30
Arthrobacter sp. YN	0	0	38	21	42	37	0	23	0	0	0	55	0	20	19	0	0	46	0	29	66	0	0	21	54	0	16
Candidatus Annandia adelgestsuga	0	0	0	0	0	0	0	0	13	0	0	0	0	0	0	0	0	0	0	0	0	0	0	0	11	0	0
Malaciobacter molluscorum	0	0	33	0	58	16	0	37	545	16	0	0	0	36	24	0	53	32	0	0	59	34	0	22	11	0	20
Corynebacterium singulare	0	0	28	20	63	44	0	17	38	0	17	443	0	57	50	0	14	337	0	39	205	0	0	24	44	0	73
Candidatus Pelagibacter sp. HIMB1321	0	0	0	0	0	0	0	0	0	0	0	0	0	0	0	0	0	0	0	0	0	0	0	17	0	0	0
Fictibacillus phosphorivorans	0	0	21	0	41	24	0	23	23	0	17	15	0	0	0	0	0	30	0	17	38	0	0	17	21	0	0
Methanococcoides methylutens	0	0	0	0	91	103	0	34	16	0	0	142	0	0	0	0	0	0	0	0	0	0	0	0	0	0	0
Proteus hauseri	0	12	58	21	204	80	20	57	31	17	0	33	0	15	18	0	50	51	0	23	141	16	0	26	264	0	32
Treponema sp. Marseille-Q4132	0	49	153	0	240	113	0	283	465	0	60	500	13	83	142	0	318	249	0	25	80	12	0	34	304	0	97
Burkholderia gladioli	0	46	113	23	456	284	12	40	114	0	13	200	0	96	41	0	35	185	0	12	566	46	0	69	306	0	139
Burkholderia sp. MSMB0266	0	0	0	0	0	0	0	0	0	0	0	24	0	0	0	0	0	0	0	0	35	0	0	0	0	0	0
Sulfitobacter sp. JL08	0	0	0	0	23	14	0	0	0	0	0	17	0	0	0	0	0	21	0	11	33	0	0	11	25	0	0
Moraxella osloensis	0	840	4512	2021	21413	4772	1066	3612	1851	325	361	3345	163	1295	1064	66	4854	3679	140	987	12832	1189	148	242	2294	64	1886
Sebaldella termitidis	0	14	26	0	66	47	11	45	22	0	17	40	0	12	30	0	16	31	0	38	49	17	0	52	81	12	18
Helicobacter cinaedi	0	0	31	15	106	25	0	23	33	0	0	20	0	21	12	0	41	19	0	0	58	0	0	0	19	0	0
Thioflavicoccus mobilis	0	13	27	0	67	62	0	11	19	0	0	61	0	34	19	0	12	31	0	13	104	0	0	38	67	0	32
Bifidobacterium animalis	0	0	22	14	22	345	0	16	18	0	0	61	0	13	12	0	0	45	0	22	54	0	0	25	570	0	0
Corynebacterium ulcerans	0	19	151	24	279	67	0	43	88	0	21	985	0	186	67	0	53	620	0	67	553	29	0	45	92	0	92
Streptococcus acidominimus	0	0	0	27	68	38	0	14	11	13	0	20	0	0	18	153	14	12	0	0	0	0	46	30	191	0	0
Mycobacterium sp. JS623	0	0	16	0	56	20	0	0	14	0	0	26	0	11	0	0	0	40	0	11	33	0	0	0	29	0	36
Mycolicibacterium vanbaalenii	0	123	37	41	41	33	27	43	40	0	67	126	37	121	97	37	58	104	60	61	113	56	122	23	51	49	102
Janthinobacterium agaricidamnosum	0	37	98	66	329	258	0	44	84	23	37	151	0	122	70	0	87	195	15	49	555	83	0	91	294	0	130
Aneurinibacillus sp. XH2	0	0	0	0	67	30	0	34	10	0	0	30	0	0	0	0	0	16	0	12	36	12	0	0	21	0	11
Nocardioides ungokensis	0	0	14	0	40	22	0	14	14	0	0	108	0	0	0	0	15	43	0	0	121	0	0	32	30	0	91
Maribacter sp. HTCC2170	0	0	18	34	86	34	0	35	29	21	35	23	0	11	15	0	18	33	0	17	44	12	0	29	58	0	23
Cereibacter sphaeroides	0	30	64	26	229	154	0	55	70	0	24	171	0	45	24	0	16	95	0	26	271	23	0	71	108	0	78
Paraburkholderia aromaticivorans	0	15	66	43	194	180	0	33	58	0	0	96	0	67	46	0	44	144	0	16	282	26	0	97	339	0	77
Pantoea sp. At-9b	0	0	0	0	29	26	0	13	14	0	0	23	0	18	17	0	0	18	0	0	47	0	0	10	47	0	13
Bacillus velezensis	0	0	138	136	236	66	0	227	126	0	1879	206	0	96	2348	0	0	202	547	83	264	81	0	71	67	0	70
Legionella sainthelensi	0	0	16	23	59	43	23	20	26	0	18	17	16	25	28	0	0	27	0	16	59	22	18	17	78	20	20
Thermoanaerobacterium aotearoense	0	0	16	0	34	22	0	22	18	0	13	0	0	0	0	0	0	19	0	16	19	0	0	0	0	0	0
Neisseria weaveri	0	282	9357	9539	95526	24667	17267	579	1792	9375	1042	2543	36	7816	2791	36	2888	711	1055	13342	116265	9272	1229	360227	2183	195	2197
Aromatoleum aromaticum	0	0	41	0	144	64	0	29	41	0	31	94	0	44	23	0	17	60	0	0	217	10	0	44	59	0	22
Gemella sp. oral taxon 928	0	300	285	249	1288	490	0	407	267	0	383	703	0	337	318	0	239	541	0	337	1054	115	0	306	514	131	283
Mesorhizobium sp. M9A.F.Ca.ET.002.03.1.2	0	0	0	0	26	0	0	19	0	0	0	24	0	0	0	0	0	17	0	0	31	0	0	0	21	0	0
Oenococcus sp. UCMA 16435	0	0	0	0	21	0	0	0	0	0	0	13	0	0	0	0	0	11	0	0	15	0	0	0	15	0	12
Microbacterium sp. SGAir0570	0	0	0	0	0	0	0	0	0	0	0	136	0	0	0	0	0	0	0	0	102	0	0	0	0	0	121
Candidatus Pelagibacter ubique	0	0	0	13	21	13	0	0	16	0	0	0	0	0	0	0	0	11	0	0	0	0	0	12	20	0	0
Rhodoferax sediminis	0	202	408	64	1069	1040	66	266	517	33	89	556	0	705	306	0	196	938	66	173	1391	269	19	337	2022	0	656
Rheinheimera sp. LHK132	0	0	16	0	41	23	0	24	18	17	0	10	0	15	10	0	21	12	0	0	30	19	0	23	90	0	0
Mycoplasma sp. (ex Biomphalaria glabrata)	0	0	0	0	25	12	0	0	22	0	13	16	0	0	0	0	0	0	0	0	10	0	0	13	0	0	0
Actinomyces sp. oral taxon 897	0	39	265	180	505	135	388	202	116	0	454	224	0	106	74	0	773	568	0	293	2209	151	213	318	286	19	422
Sporisorium graminicola	0	15	16	0	18	23	0	14	16	0	0	19	0	11	0	0	0	11	0	0	27	14	16	0	0	0	13
Massilia violaceinigra	0	16	57	14	155	144	0	20	53	0	16	108	0	65	29	0	18	73	0	15	252	23	0	56	137	0	34
Corynebacterium kroppenstedtii	0	0	34	16	55	17	0	0	29	0	0	304	0	63	24	0	19	250	0	32	153	0	0	23	28	0	36
Octadecabacter sp. SW4	0	0	0	0	20	17	0	0	12	0	0	12	0	0	0	0	0	0	0	0	40	0	0	16	22	0	0
Mammaliicoccus lentus	0	0	0	0	81	46	0	28	29	0	54	30	0	0	25	0	18	35	0	23	42	0	0	40	21	0	0
Exiguobacterium sp. Helios	0	0	0	0	38	23	0	26	0	0	0	0	0	0	0	0	0	15	0	0	30	0	0	0	34	0	0
Erysipelatoclostridium ramosum	0	0	36	16	106	25	0	39	46	0	66	46	0	13	27	0	12	53	0	35	81	12	0	24	52	11	32
Schnuerera ultunensis	0	12	19	0	95	34	0	27	47	0	42	35	0	26	34	0	14	52	0	43	56	11	0	35	80	19	41
Alteromonas stellipolaris	0	0	38	0	0	67	0	49	0	0	0	42	0	0	0	0	0	0	0	0	75	0	0	0	94	0	0
Micromonospora coriariae	0	0	14	0	53	26	0	0	17	0	0	69	0	0	0	0	0	35	0	14	79	0	0	16	46	0	21
Mycolicibacterium moriokaense	0	0	10	0	33	18	0	0	0	0	0	45	0	11	0	0	0	0	0	0	45	13	0	13	20	0	40
Paenibacillus stellifer	0	13	11	0	45	25	0	19	15	0	0	37	0	0	0	0	13	19	0	13	53	0	0	13	20	0	14
Streptococcus sp. CNU G3	0	0	0	0	37	0	0	0	0	0	23	0	0	0	24	0	0	0	0	0	0	0	0	0	0	0	0
Streptococcus sp. CNU G2	0	0	0	0	0	0	0	33	0	0	56	0	0	0	84	0	0	0	0	0	0	0	0	0	0	0	0
Chondromyces crocatus	0	0	22	0	88	33	0	20	36	0	0	54	0	0	11	0	0	51	0	18	88	0	0	14	30	0	29
Janibacter sp. YB324	0	0	0	0	26	0	0	0	0	0	0	73	0	0	0	0	0	41	0	0	74	0	0	28	0	0	85
Lacticaseibacillus rhamnosus	0	0	1445	16	46	1976	663	2286	32	0	16	281	449	18	22	0	23	30	15	24	53	47	37	1086	2958	0	723
Shewanella bicestrii	0	0	0	0	0	0	0	0	0	0	0	0	0	0	0	0	0	0	0	0	0	0	0	0	24	0	0
Candidatus Deianiraea vastatrix	0	0	0	0	13	18	0	0	0	0	0	11	0	11	12	0	0	12	0	0	0	0	0	0	10	0	0
Rathayibacter tritici	0	0	18	0	24	18	0	0	15	0	0	52	0	0	0	0	0	26	0	0	51	0	0	0	12	0	17
Candidatus Nitrosotalea devanaterra	0	0	0	0	20	0	0	0	10	0	13	0	0	0	0	0	0	0	0	19	13	0	0	0	0	0	14
Talaromyces rugulosus	0	34	28	44	36	38	49	44	42	13	35	43	32	63	50	36	33	33	28	28	45	51	58	25	36	43	33
Pseudoalteromonas shioyasakiensis	0	0	60	14	166	29	0	34	22	0	0	32	0	17	0	0	58	27	0	27	133	0	0	0	59	0	15
Rahnella aquatilis	0	0	32	0	91	94	0	34	30	0	0	59	0	38	0	0	0	49	0	0	90	20	0	61	104	0	0
Ottowia sp. oral taxon 894	0	1512	2214	162	6041	6323	145	921	4024	127	259	2278	14	3687	1302	54	678	4956	220	551	5164	1064	30	1771	11579	24	3881
Campylobacter gracilis	0	0	61	0	56	25	0	28	19	0	20	0	0	21	16	0	33	37	0	0	32	25	0	16	0	0	11
Endomicrobium proavitum	0	0	0	0	31	19	0	19	20	0	13	582	0	0	13	0	0	22	0	10	11	0	0	0	0	0	0
Kocuria palustris	0	0	39	40	101	64	31	40	25	0	30	121	0	42	0	0	41	82	0	34	201	32	0	50	57	0	97
Staphylococcus caprae	0	0	0	0	28	0	0	0	19	0	0	17	0	0	0	0	0	0	0	0	16	0	0	0	13	0	0
Geobacillus thermodenitrificans	0	0	0	0	28	22	0	14	21	0	0	21	0	0	0	0	0	13	0	33	45	0	0	0	42	0	23
Clostridium saccharoperbutylacetonicum	0	16	48	35	146	55	13	57	80	20	63	44	0	45	74	0	25	67	0	34	74	29	10	76	156	21	50
Desulfarculus baarsii	0	204	76	0	648	160	0	143	178	0	21	503	0	26	40	0	68	129	0	38	461	0	0	36	58	0	81
Halobacillus litoralis	0	0	0	0	22	10	0	10	11	0	12	11	0	0	16	0	0	11	0	0	23	0	0	21	27	0	0
Helicobacter canis	0	0	13	0	44	12	0	0	22	0	18	14	0	26	14	0	29	17	0	14	23	13	0	0	0	0	14
Rubrobacter xylanophilus	0	23	12	0	127	31	0	24	37	0	18	79	0	12	18	0	0	45	0	19	68	0	0	13	48	0	37
Liquorilactobacillus nagelii	0	0	12	0	30	0	0	0	13	0	15	12	0	0	0	0	0	17	0	11	24	0	0	0	40	0	15
Spiroplasma alleghenense	0	0	22	0	58	18	0	0	24	0	27	16	0	0	0	0	27	0	0	0	32	0	0	0	0	0	0
Campylobacter sp. CCUG 57310	0	861	4758	8801	20640	17551	510	7784	6016	155	16556	5420	148	19003	21685	30	16041	13176	1761	4337	23399	14189	421	24243	6680	785	7893
Cellulomonas sp. PSBB021	0	0	37	0	77	40	0	32	31	0	0	148	0	24	0	0	0	61	0	51	131	37	0	59	99	0	256
Streptomyces aquilus	0	0	0	0	35	34	0	19	19	0	0	34	0	13	14	0	0	35	0	20	87	0	0	0	38	0	69
bacterium 2013Arg42i	0	0	0	0	13	0	0	0	0	0	0	0	0	0	0	0	0	0	0	0	0	0	0	0	0	0	0
Clostridium bornimense	0	15	73	22	205	67	0	73	70	0	74	54	0	28	46	0	35	86	0	34	205	32	17	56	46	33	52
Streptococcus sp. CNU 77-61	0	0	0	0	0	0	0	0	0	0	64	0	0	0	59	0	0	0	0	0	0	0	0	0	25	0	0
Prevotella enoeca	0	50	210	224	615	175	37	206	214	0	129	273	0	82	146	0	62	166	34	285	362	79	0	579	508	36	139
Roseobacter litoralis	0	0	0	0	28	17	0	0	0	0	0	12	0	0	0	0	0	0	0	0	30	0	0	0	15	0	10
Streptomyces pristinaespiralis	0	0	0	0	37	22	0	24	0	0	0	38	0	0	0	0	29	15	0	0	47	0	0	19	37	0	56
Limosilactobacillus gastricus	0	0	0	0	22	0	0	0	0	0	0	0	0	0	0	0	0	0	0	0	0	0	0	0	12	0	0
Enterobacter hormaechei	0	0	98	0	323	260	39	94	70	0	0	320	0	77	90	0	0	176	0	0	399	0	0	184	327	0	77
Agrococcus sp. SGAir0287	0	0	24	0	51	20	0	23	0	0	0	43	0	0	0	0	0	23	0	0	60	23	0	18	33	0	51
Gluconobacter oxydans	0	0	0	0	76	50	0	0	32	0	0	54	0	20	0	0	0	36	0	0	99	0	0	105	24	0	22
Shewanella japonica	0	0	22	14	112	27	15	21	25	0	0	13	0	11	0	0	34	20	0	0	49	13	0	12	52	0	12
Cronobacter virus CR3	0	0	0	0	42	0	0	0	0	0	10	0	0	0	0	0	0	0	0	0	0	0	0	0	0	0	0
Pseudomonas mandelii	0	0	0	0	0	0	0	0	0	0	0	33	0	0	0	0	0	40	0	0	55	0	0	66	0	0	0
Spirosoma sp. CJU-R4	0	0	10	0	55	33	0	29	26	0	16	21	0	11	0	0	0	31	0	14	38	0	0	12	18	0	0
Thermobacillus composti	0	0	0	0	34	24	0	11	21	0	0	36	0	10	15	0	0	44	0	15	44	0	0	0	12	0	15
Nitrincola sp. KXZD1103	0	0	64	29	133	52	0	20	49	13	0	55	0	47	29	0	14	53	0	0	63	0	0	20	66	0	0
Hymenobacter sp. S2-20-2	0	0	0	0	44	13	0	17	0	0	0	16	0	0	0	0	0	20	0	0	38	0	0	38	18	0	0
Candidatus Evansia muelleri	0	0	0	0	10	11	0	0	0	0	0	11	0	0	0	0	0	12	0	0	0	0	0	0	10	0	0
Rhizobium gallicum	0	0	0	0	23	14	0	17	0	0	0	44	0	0	0	0	0	38	0	0	41	0	0	0	15	0	13
Actinomyces viscosus	0	43	223	173	451	89	160	154	66	0	197	168	0	64	50	0	501	370	0	218	2366	113	209	234	215	0	348
Actinomyces sp. Chiba101	0	42	133	75	298	55	141	137	98	0	155	161	0	52	35	0	270	233	0	263	1076	69	87	235	183	0	308
Streptomyces actuosus	0	0	0	0	43	34	0	35	18	0	0	35	0	0	0	0	0	28	0	0	60	0	0	19	46	0	43
Microbacterium protaetiae	0	0	34	0	46	45	0	22	16	0	0	114	0	23	0	0	0	55	0	23	71	28	0	27	77	0	183
endosymbiont of Acanthamoeba sp. UWC8	0	0	0	0	44	0	0	13	11	0	0	17	0	0	0	0	0	0	0	0	11	0	0	0	0	0	0
Nocardia seriolae	0	0	18	0	36	31	0	21	13	0	0	109	0	17	12	0	20	58	0	0	75	0	0	18	35	0	52
Bradyrhizobium sp. CCBAU 051011	0	0	16	0	30	34	0	0	16	0	0	15	0	14	0	0	0	20	0	0	29	0	0	40	27	0	25
Mesorhizobium loti	0	0	92	0	197	112	0	32	48	0	0	197	0	99	71	0	46	130	0	0	272	0	0	52	73	0	116
Arsenophonus endosymbiont of Aphis craccivora	0	0	36	15	198	48	0	50	28	0	0	38	0	15	19	0	40	0	0	0	114	0	0	0	177	0	0
Calothrix brevissima	0	0	31	31	42	27	0	23	30	0	0	0	0	0	0	0	0	26	0	0	22	0	0	21	48	0	0
Acidithiobacillus thiooxidans	0	16	33	24	117	82	0	25	33	0	0	91	0	27	24	0	18	65	0	18	165	0	0	44	20	0	18
Cronobacter turicensis	0	0	0	0	64	33	0	0	18	0	0	26	0	44	21	0	0	24	0	0	51	0	0	55	31	0	48
Aminomonas paucivorans	0	223	47	0	464	305	0	283	276	0	46	704	0	46	46	0	23	261	0	116	274	0	0	94	171	0	252
Nocardiopsis alba	0	0	18	0	45	25	13	27	15	0	0	122	0	0	0	0	0	41	0	12	92	13	0	24	32	0	73
Aeromonas sp. CU5	0	0	0	0	35	34	0	12	13	0	0	30	0	0	0	0	0	19	0	0	35	13	0	0	38	0	0
Protaetiibacter sp. SSC-01	0	0	15	0	43	18	0	16	15	0	0	76	0	0	0	0	0	31	0	0	39	30	0	52	44	0	59
Kangiella geojedonensis	0	0	42	22	134	42	0	28	16	0	0	29	0	13	11	0	38	29	0	0	104	17	0	0	34	0	0
Salinigranum rubrum	0	0	0	0	11	0	0	0	0	0	0	15	0	0	0	0	0	0	0	0	17	0	0	11	0	0	12
Pseudomonas brassicacearum	0	0	88	0	257	213	0	33	52	0	0	137	0	70	57	0	0	185	0	0	191	0	0	68	201	0	72
Marinobacter fonticola	0	0	19	0	36	54	0	13	16	0	0	50	0	11	14	0	0	45	0	11	60	0	0	15	37	0	14
Corynebacterium callunae	0	18	62	0	117	39	0	17	26	0	0	406	0	108	38	0	28	323	0	32	275	0	0	17	29	0	53
Saccharomonospora marina	0	0	14	0	77	16	0	18	0	0	0	100	0	23	0	0	0	48	0	0	91	0	0	21	43	0	83
Fervidobacterium pennivorans	0	0	0	0	61	0	0	21	0	0	0	46	0	0	15	0	0	32	0	0	0	0	0	16	16	11	22
Aspergillus chevalieri	0	10	11	0	29	10	0	18	0	0	0	26	10	0	11	0	0	0	0	0	49	13	0	14	23	0	10
Corynebacterium humireducens	0	21	31	15	71	18	0	31	30	0	0	438	0	79	20	0	13	302	0	49	171	0	0	29	93	0	141
Sphingomonas sp. PAMC26645	0	0	10	0	31	16	0	0	16	0	0	40	0	0	0	0	0	0	0	0	27	0	0	10	18	0	15
Aggregatibacter aphrophilus	0	32	146	114	454	332	92	325	151	97	49	213	0	98	84	0	98	210	52	145	288	89	48	174	2004	39	158
Corynebacterium deserti	0	16	45	0	62	15	0	0	39	0	0	416	0	96	35	0	0	293	0	38	181	0	0	22	31	0	76
Geobacter sp. DSM 9736	0	0	0	0	70	10	0	0	13	0	0	19	0	0	0	0	0	15	0	0	35	0	0	21	0	0	11
Xenorhabdus nematophila	0	0	16	10	73	41	0	19	19	0	0	23	0	0	12	0	26	39	0	0	66	0	0	0	89	0	12
Enterococcus gallinarum	0	95	0	0	171	0	0	0	0	59	0	0	0	0	0	0	86	0	0	0	0	0	0	72	0	0	51
Deinococcus sp. NW-56	0	0	0	0	48	17	0	12	15	0	0	51	0	0	0	0	0	25	0	13	53	0	0	13	0	0	28
Jeotgalibaca sp. PTS2502	0	0	0	0	41	0	0	0	0	0	0	0	0	0	0	0	0	0	0	0	0	0	0	0	0	0	0
Sphingobium sp. EP60837	0	0	0	0	22	0	0	0	16	0	0	20	0	0	0	0	0	19	0	0	41	0	0	15	23	0	0
Clostridium ljungdahlii	0	0	0	0	168	0	0	0	169	0	130	0	0	0	0	0	0	0	0	0	0	0	0	0	0	0	0
Clostridium scatologenes	0	0	28	30	109	41	0	68	55	0	39	65	0	0	42	0	0	70	0	23	100	36	0	49	50	0	27
Prevotella scopos	0	48	96	107	301	107	23	159	100	0	100	102	0	48	69	0	73	147	0	151	224	33	0	241	142	28	56
Nitrobacter winogradskyi	0	0	0	0	19	0	0	0	0	0	0	18	0	0	0	0	0	0	0	0	26	0	0	0	11	0	0
Pseudanabaena sp. PCC 7367	0	0	16	0	59	18	0	22	24	0	0	22	0	0	0	0	19	11	0	11	35	0	0	0	0	0	0
Serratia liquefaciens	0	0	0	0	43	77	0	0	0	0	0	34	0	46	0	0	0	34	0	0	47	0	0	46	44	0	27
Citrobacter farmeri	0	0	0	0	40	26	0	0	0	0	0	0	0	0	0	0	0	0	0	0	44	0	0	0	0	0	0
Parasedimentitalea marina	0	0	0	0	32	17	0	0	0	0	0	35	0	15	15	0	0	32	0	0	43	0	0	21	32	0	0
Corynebacterium flavescens	0	0	29	0	46	24	0	26	17	0	0	261	0	53	21	0	0	236	0	27	126	0	0	15	32	0	40
Thauera chlorobenzoica	0	21	46	0	157	108	0	29	29	0	0	123	0	58	28	0	14	106	0	21	315	19	0	21	168	0	68
Blattabacterium sp. (Mastotermes darwiniensis)	0	0	0	22	12	0	0	10	14	0	18	10	0	0	0	0	11	0	0	13	0	0	0	0	0	0	0
Ktedonosporobacter rubrisoli	0	0	0	10	30	18	0	0	12	0	0	22	0	0	0	0	0	30	0	0	25	0	0	0	11	0	13
Arsenicicoccus sp. oral taxon 190	0	0	55	25	78	23	31	34	22	0	0	178	0	21	19	0	25	85	0	24	197	19	0	39	60	0	241
Radiobacillus deserti	0	0	0	0	19	0	0	0	13	0	0	0	0	0	0	0	0	0	0	0	16	11	0	0	16	0	0
Cellulophaga algicola	0	0	24	28	86	42	0	24	36	14	0	34	0	21	20	0	12	34	0	21	43	0	0	53	62	0	44
Veillonella rodentium	0	0	0	0	83	23	0	24	0	0	15	16	0	0	17	0	0	15	0	0	28	0	0	0	0	0	0
Paenibacillus sp. IHBB 10380	0	0	11	0	32	19	0	18	0	0	16	22	0	0	16	0	0	20	0	12	30	0	0	13	26	0	0
Sphingomonas sp. YZ-8	0	0	0	0	19	18	0	0	10	0	0	25	0	13	0	0	0	22	0	0	33	0	0	0	22	0	14
Mycoplasma capricolum	0	0	0	0	29	0	0	0	44	0	14	26	0	0	0	0	0	20	0	0	0	0	0	18	0	0	0
Vibrio cidicii	0	0	0	0	18	22	0	0	0	0	0	0	0	0	0	0	0	0	0	0	0	0	0	0	55	0	0
Gordonia phthalatica	0	0	21	0	26	35	0	33	28	0	36	96	0	28	0	0	0	56	0	17	83	0	0	0	25	0	84
Paenibacillus jilunlii	0	0	0	0	46	14	0	16	16	0	0	0	0	0	0	0	0	15	0	0	45	0	0	0	0	0	11
Urechidicola croceus	0	0	32	51	193	65	0	72	89	84	45	35	0	48	31	0	17	74	0	15	30	21	0	54	48	0	47
Desulfococcus multivorans	0	15	22	0	330	49	0	69	93	0	23	240	0	0	21	0	24	53	0	24	334	0	0	0	17	0	34
Basilea psittacipulmonis	0	16	80	38	269	56	17	47	160	0	12	48	0	22	0	0	86	36	0	17	138	14	0	45	25	0	20
Sphingomonas sediminicola	0	0	0	0	22	11	0	0	0	0	0	18	0	0	0	0	0	0	0	0	12	0	0	20	0	0	10
Cytobacillus kochii	0	0	19	11	72	28	0	23	17	0	23	42	0	0	0	0	24	12	0	0	37	13	0	16	17	0	11
Corynebacterium ureicelerivorans	0	16	30	22	74	35	0	19	34	0	0	273	0	49	23	0	24	236	0	33	174	0	0	27	47	0	57
Fermentimonas caenicola	0	43	110	67	479	171	25	197	163	0	113	328	0	39	92	0	69	204	24	153	482	36	0	81	30	41	176
Lactobacillus sp. CBA3606	0	0	0	0	47	0	0	0	0	0	0	0	0	0	0	0	0	0	0	0	18	0	0	10	0	0	0
Streptomyces sp. NEAU-S7GS2	0	0	0	0	47	34	0	0	0	0	0	0	0	0	0	0	0	34	0	0	47	0	0	0	19	0	0
Azospirillum brasilense	0	62	58	41	328	174	0	28	118	0	49	167	0	120	40	0	38	157	0	48	267	46	0	73	214	0	91
Mycoplasma hyorhinis	0	0	0	0	0	0	0	32	0	0	0	0	0	0	0	0	0	0	0	0	0	0	0	12	0	0	0
Arthrobacter dokdonellae	0	0	30	13	78	38	0	19	27	0	0	127	0	30	23	0	20	73	0	33	128	0	0	65	77	0	48
Azoarcus sp. DD4	0	56	89	16	240	191	0	59	83	0	0	291	0	137	36	0	28	153	0	54	482	48	0	48	340	0	160
Butyrivibrio virus Arawn	0	0	0	0	0	0	0	0	0	0	0	14	0	0	0	0	0	0	0	0	0	0	0	0	0	0	0
Mycoplasma sp. Mirounga ES2806-NAS	0	0	0	0	13	0	0	13	17	0	0	0	0	0	0	0	0	35	0	0	0	0	0	24	0	0	15
Legionella clemsonensis	0	13	38	28	152	65	0	21	23	0	0	68	0	35	21	0	33	52	0	21	87	0	0	12	17	0	34
Psychrobacillus glaciei	0	14	31	0	124	26	0	20	26	0	0	45	0	13	10	0	36	33	0	0	74	0	0	18	18	0	21
Brevundimonas sp. GW460-12-10-14-LB2	0	0	0	0	0	19	0	0	0	0	0	0	0	0	0	0	0	0	0	0	32	0	0	0	25	0	0
Lichenihabitans psoromatis	0	0	10	0	48	20	0	37	11	0	0	24	0	14	0	0	0	31	0	11	35	0	0	0	13	0	0
Corynebacterium marinum	0	0	32	0	57	27	0	22	44	0	0	492	0	88	32	0	16	357	0	24	184	0	0	21	50	0	87
Anabaena sp. WA102	0	0	0	0	0	0	0	0	0	0	0	0	0	0	0	0	0	0	0	0	0	0	0	70	0	0	0
Leptotrichia sp. oral taxon 498	0	0	19	23	84	23	0	29	30	0	32	32	0	0	21	0	18	49	0	28	57	19	0	40	72	18	18
Collinsella aerofaciens	0	18	24	0	141	45	0	115	33	0	21	108	0	17	15	0	0	58	0	21	69	0	0	20	19	0	21
Desulfosarcina alkanivorans	0	67	44	0	599	98	0	125	164	0	34	396	0	22	50	0	32	63	0	23	388	0	0	33	38	0	74
Clavibacter michiganensis	0	39	65	25	185	97	0	42	52	0	0	126	0	69	23	0	45	72	0	40	181	62	28	46	141	0	261
Methyloceanibacter caenitepidi	0	0	0	0	32	14	0	0	0	0	0	22	0	0	0	0	0	0	0	0	20	0	0	0	0	0	0
Streptococcus sp. 116-D4	0	0	0	0	0	0	0	11	0	0	0	0	0	0	0	0	0	0	0	0	0	0	0	0	0	0	0
Taylorella asinigenitalis	0	0	16	13	126	16	0	25	97	0	0	18	0	16	21	0	24	25	0	0	36	0	0	0	42	0	0
Streptomyces sp. SCUT-3	0	0	28	0	57	28	0	14	14	0	0	81	0	28	0	0	0	43	0	0	76	0	0	50	63	0	126
Mycobacterium lepraemurium	0	0	0	0	14	0	0	0	0	0	0	24	0	0	0	0	0	0	0	0	17	0	0	0	0	0	14
Halanaerobium hydrogeniformans	0	10	18	0	73	18	0	23	22	0	12	31	0	0	0	0	15	22	0	12	34	0	0	14	24	0	0
Haloferax mediterranei	0	0	0	0	0	0	0	0	0	0	0	10	0	0	0	0	0	0	0	0	0	0	0	14	0	0	0
Thermomicrobium roseum	0	0	0	0	32	10	0	11	0	0	0	44	0	0	0	0	0	11	0	0	29	0	0	0	23	0	0
Micromonospora coxensis	0	21	17	0	59	42	0	0	24	0	0	73	0	31	0	0	0	41	0	0	96	37	36	23	30	0	47
Amedibacterium intestinale	0	36	59	83	227	61	0	65	85	39	290	137	34	41	251	0	46	113	39	159	201	40	29	81	56	24	61
Tessaracoccus flavescens	0	0	238	98	440	162	80	159	106	0	44	2853	0	236	102	0	215	519	56	193	2457	83	30	789	686	0	1385
Streptomyces sp. 2323.1	0	0	23	0	28	17	0	19	25	0	55	34	0	19	0	0	28	26	0	0	57	0	0	17	68	0	40
Streptococcus salivarius	0	21	28	0	116	33	0	47	28	0	76	48	0	33	36	0	30	64	0	42	87	14	28	16	76	13	38
Sphaerochaeta pleomorpha	0	0	16	0	50	19	0	44	34	0	0	35	0	10	11	0	11	26	0	0	16	0	0	0	0	0	27
Hydrogenophaga pseudoflava	0	93	260	36	437	482	0	45	307	0	28	198	0	287	103	0	86	327	0	54	623	99	0	124	861	0	219
Sphingomonas hengshuiensis	0	0	11	0	33	23	0	10	10	0	0	21	0	13	0	0	0	28	0	0	32	0	0	0	32	0	12
Chromobacterium rhizoryzae	0	0	0	0	94	121	0	0	0	0	0	81	0	65	0	0	0	89	0	0	192	0	0	133	110	0	32
Sphingomonas sp. C33	0	0	12	0	19	20	0	0	16	0	0	19	0	14	0	0	0	10	0	0	24	0	0	37	11	0	10
Oleispira antarctica	0	19	72	19	300	60	17	42	34	0	12	55	0	14	12	0	71	56	0	18	165	12	0	12	35	0	35
Wolbachia pipientis	0	0	14	0	81	22	0	0	0	0	0	0	0	0	0	0	0	0	0	0	46	0	0	0	0	0	0
Candidatus Methanomassiliicoccus intestinalis	0	0	0	0	15	0	0	12	0	0	0	0	0	0	0	0	0	0	0	0	0	0	0	0	0	0	0
Candidatus Doolittlea endobia	0	0	0	0	48	11	0	11	17	0	0	0	0	0	0	0	0	19	0	0	46	0	0	0	26	0	13
Corynebacterium frankenforstense	0	0	43	18	63	38	0	24	67	0	0	356	0	46	22	0	22	272	0	28	172	0	0	40	79	0	118
Halobacteriovorax marinus	0	0	0	12	55	18	0	11	21	0	0	0	0	14	10	0	0	12	0	0	24	0	0	0	11	0	17
Terribacillus goriensis	0	0	0	0	41	11	0	17	0	0	21	23	0	11	14	0	0	21	0	22	24	0	0	10	16	10	0
Streptomyces sp. RPA4-2	0	0	0	0	42	41	0	0	0	0	0	26	0	20	0	0	0	35	0	0	65	0	0	16	25	0	25
Pseudodesulfovibrio indicus	0	21	29	0	251	61	0	79	55	0	0	184	0	0	15	0	12	59	0	16	146	0	0	0	19	0	23
Pseudomonas lurida	0	0	14	0	37	31	0	0	12	0	0	37	0	15	0	0	0	26	0	0	31	0	0	39	25	0	11
Caldisericum exile	0	0	0	0	56	12	0	0	0	0	0	0	0	0	0	0	0	0	0	0	20	0	0	0	0	0	0
Yarrowia lipolytica	0	0	11	0	23	0	0	11	0	0	11	12	0	0	0	0	0	11	0	0	32	0	0	0	11	0	0
Filifactor alocis	0	919	918	775	4465	1817	66	2444	6376	19	1264	2228	21	1323	1905	67	1413	4689	67	1176	3659	805	115	2955	4014	241	942
Oceanisphaera avium	0	0	23	24	55	42	14	25	19	0	0	0	0	0	14	0	17	55	0	0	33	0	0	57	52	0	26
Methanobrevibacter sp. YE315	0	20	0	0	65	119	0	157	73	0	11	296	0	0	0	0	0	0	0	0	0	0	0	37	0	0	63
Blastomonas fulva	0	0	0	0	0	34	0	0	0	0	0	35	0	0	0	0	0	0	0	0	0	0	0	0	0	0	0
Levilactobacillus zymae	0	0	0	0	41	11	0	0	0	0	0	0	0	0	0	0	0	0	0	0	0	0	0	0	0	0	0
Sphingobacterium sp. DR205	0	0	29	21	83	39	13	20	18	16	17	54	0	12	16	0	14	32	0	12	54	12	0	17	62	0	24
Bdellovibrio sp. KM01	0	0	0	0	47	0	0	0	0	0	0	21	0	0	0	0	0	0	0	0	0	0	0	0	0	0	0
Maridesulfovibrio hydrothermalis	0	0	19	0	62	21	0	28	23	0	0	25	0	0	0	0	0	19	0	11	16	0	0	0	23	0	18
Mesorhizobium sp. 8	0	0	0	0	57	30	0	13	25	0	0	69	0	22	0	0	0	31	0	0	67	0	0	0	26	0	12
Nocardia sp. WCH-YHL-001	0	0	23	0	63	39	0	20	25	0	0	176	0	31	21	0	0	136	0	23	102	0	0	24	30	0	55
Fuerstia marisgermanicae	0	0	0	0	40	11	0	0	10	0	0	18	0	0	0	0	0	10	0	0	23	0	0	0	0	0	0
Sphingomonas xanthus	0	0	0	0	22	21	0	0	0	0	0	19	0	0	0	0	0	0	0	0	25	0	0	25	10	0	0
Gimesia fumaroli	0	0	0	0	41	0	0	0	0	0	0	15	0	0	0	0	0	0	0	0	14	0	0	0	14	0	0
Aspergillus flavus	0	0	0	0	0	0	0	0	0	0	0	0	0	0	0	0	0	15	0	0	0	0	10	0	0	0	0
Thiolapillus brandeum	0	12	13	10	84	63	0	21	29	0	12	70	0	21	14	0	13	36	0	12	75	0	0	25	54	0	0
Marinobacter sp. Arc7-DN-1	0	0	11	29	52	42	0	17	21	0	0	61	0	20	23	0	12	68	0	0	100	16	0	87	53	0	14
Tumebacillus algifaecis	0	0	0	0	50	22	0	23	17	0	0	26	0	17	11	0	10	21	0	0	44	0	0	0	14	0	16
Aquimarina sp. AD1	0	0	26	31	89	50	10	26	38	38	20	31	0	34	27	0	11	39	0	23	46	0	0	57	59	0	44
Dickeya dadantii	0	20	34	0	80	110	0	21	41	0	0	56	0	42	0	0	17	31	0	0	119	0	0	28	76	0	0
Mucilaginibacter xinganensis	0	16	14	0	74	33	0	26	17	0	0	16	0	16	0	0	18	22	0	15	54	0	0	16	20	0	18
Lactobacillus virus LJ	0	0	0	0	0	0	0	0	0	0	0	0	0	0	0	0	0	0	0	0	0	16	0	0	0	0	0
Calothrix sp. NIES-2098	0	0	0	0	65	22	0	0	19	0	38	0	0	0	0	0	0	24	0	0	91	0	0	0	0	0	40
Mycoplasma gallisepticum	0	0	0	0	0	0	0	0	0	0	0	0	0	0	0	0	0	0	0	0	0	0	0	0	42	0	0
Pedobacter cryoconitis	0	0	32	31	75	43	0	43	37	13	22	36	0	15	18	0	22	30	0	13	45	0	0	16	30	0	19
Actinomyces slackii	0	53	693	663	1282	176	359	215	110	0	417	398	0	131	66	0	1624	640	0	301	8184	220	515	376	598	31	1237
Malaciobacter canalis	0	0	25	0	34	0	0	24	460	0	0	0	0	0	0	0	48	25	0	0	24	19	0	0	28	0	0
Candidatus Phytoplasma mali	0	0	0	0	0	0	0	0	30	0	31	0	0	0	0	0	0	23	0	0	0	0	0	18	0	0	0
Helicobacter cetorum	0	0	16	0	63	41	0	30	28	0	18	18	0	0	12	0	29	31	0	13	38	0	0	0	20	0	12
Chlamydia gallinacea	0	0	0	0	0	0	0	0	0	0	0	0	0	0	0	0	0	27	0	0	0	0	0	0	0	0	0
Saccharospirillum mangrovi	0	10	37	0	46	166	0	20	32	0	13	79	0	37	14	0	17	123	0	22	90	0	0	26	81	0	37
Streptomyces sp. Tu6071	0	0	0	0	0	0	0	0	0	0	0	86	0	0	0	0	0	0	0	0	0	0	0	0	0	0	103
Methyloversatilis sp. RAC08	0	0	37	0	135	74	0	24	28	0	0	91	0	44	26	0	11	48	0	16	181	14	0	57	93	0	34
Candidatus Planktophila vernalis	0	0	0	0	159	27	0	40	0	0	0	34	0	0	0	0	33	0	0	0	90	0	0	0	0	0	0
Jeongeupia sp. USM3	0	25	82	0	160	112	0	26	51	0	0	116	0	65	35	0	24	55	0	10	288	13	0	45	118	0	36
Kushneria konosiri	0	0	11	0	65	46	0	0	13	0	0	51	0	14	0	0	13	46	0	0	106	0	0	23	58	0	20
Shewanella oneidensis	0	17	35	39	134	57	18	26	32	0	0	18	0	14	12	0	60	40	0	0	124	12	0	0	28	0	12
Pichia kudriavzevii	0	0	15	11	29	0	0	15	0	0	11	12	0	11	13	0	14	20	0	10	17	11	12	12	0	0	17
Candidatus Pseudothioglobus singularis	0	0	17	0	20	0	0	22	21	0	0	0	0	0	0	0	11	10	0	13	15	0	0	12	0	0	0
Eikenella exigua	0	23	101	74	142	280	25	35	81	107	27	157	0	63	46	0	111	146	53	33	198	52	21	404	177	0	57
Burkholderia sp. LA-2-3-30-S1-D2	0	0	20	0	48	34	0	0	20	0	0	37	0	29	0	0	18	63	0	0	181	0	0	0	59	0	21
Bacillus paralicheniformis	0	0	0	0	44	20	0	34	15	0	19	40	0	0	0	0	0	19	0	0	43	0	0	21	0	0	20
Kangiella sediminilitoris	0	0	20	0	58	36	0	26	24	0	0	16	0	17	20	0	15	39	0	11	117	0	0	43	28	0	30
Listeria seeligeri	0	0	0	0	30	0	0	13	0	0	15	0	0	0	15	0	0	0	0	0	21	0	0	0	0	0	0
Mogibacterium pumilum	0	89	117	26	624	272	17	219	174	0	200	232	0	113	146	0	131	199	0	123	333	58	13	117	359	21	97
Pseudomonas litoralis	0	11	43	13	92	63	10	10	27	0	0	72	0	36	30	0	28	89	0	10	122	14	0	58	79	0	23
Corynebacterium gerontici	0	15	83	12	128	25	0	11	67	0	0	702	0	142	53	0	32	497	0	48	316	20	0	28	70	0	100
Alteromonas sp. 76-1	0	0	0	0	69	18	0	26	0	0	0	0	0	0	0	0	0	38	0	0	40	0	0	0	0	0	38
Pseudohalocynthiibacter aestuariivivens	0	0	0	0	32	13	0	0	0	0	0	25	0	0	0	0	0	0	0	0	44	0	0	0	23	0	0
Desulfosarcina ovata	0	28	33	0	422	69	0	62	114	0	21	344	0	24	33	0	14	72	0	17	313	0	0	58	52	0	44
Paraphotobacterium marinum	0	0	38	0	151	19	0	33	26	0	0	24	0	15	0	0	20	21	0	11	106	12	0	18	77	0	18
Streptacidiphilus bronchialis	0	0	0	0	78	40	0	23	19	0	0	135	0	20	0	0	16	43	0	20	118	0	0	26	34	0	63
Mucilaginibacter mali	0	0	15	13	35	37	0	17	16	0	0	27	0	0	11	0	0	19	0	11	42	0	0	14	35	0	15
Moorella thermoacetica	0	45	15	0	76	33	0	61	63	0	13	97	0	17	0	0	12	58	0	14	68	0	0	0	56	0	26
Pseudomonas antarctica	0	0	20	0	61	27	0	15	19	0	0	20	0	15	0	0	0	20	0	0	58	0	0	0	26	0	15
Listeria monocytogenes	0	305	219	134	641	99	73	327	116	90	69	99	16	31	74	0	142	89	0	30	119	57	35	35	165	240	36
Campylobacter showae	0	68	914	23	266	156	0	205	85	0	96	62	0	66	65	0	122	387	0	33	221	64	0	182	113	0	67
Helicobacter heilmannii	0	0	0	0	23	0	0	11	15	0	0	0	0	0	0	0	31	0	0	0	12	0	0	0	11	0	0
Prochlorococcus sp. MIT 0604	0	0	0	0	19	0	0	0	0	0	0	0	0	0	0	0	0	0	0	0	0	0	0	0	0	0	0
Bartonella henselae	0	0	0	0	14	0	0	0	0	0	0	0	0	30	0	0	0	0	0	0	14	0	0	0	20	0	0
Weissella diestrammenae	0	15	0	0	16	0	0	0	15	0	0	0	0	0	0	0	0	0	0	0	0	0	0	0	0	0	0
Streptomyces alboflavus	0	0	15	0	32	26	0	0	17	0	0	40	0	20	0	0	0	37	0	15	61	0	0	16	20	0	134
Salicibibacter kimchii	0	0	0	0	31	11	0	15	11	0	10	0	0	0	14	0	0	12	0	0	15	0	0	0	19	0	0
Halorubrum sp. PV6	0	0	0	0	16	0	0	0	0	0	0	0	0	0	0	0	0	0	0	0	14	0	0	0	0	0	0
Rhodococcus opacus	0	0	46	0	109	56	0	39	82	0	0	203	0	53	38	0	29	137	0	36	135	0	0	52	47	0	122
Verrucomicrobium spinosum	0	11	17	0	88	20	0	25	26	0	0	88	0	11	16	0	0	36	0	0	92	0	0	22	33	0	0
Geobacter sp. M18	0	73	28	0	467	61	0	91	130	0	15	269	0	23	31	0	34	41	0	34	301	0	0	17	18	0	38
Colwellia sp. PAMC 21821	0	14	37	0	177	38	15	28	15	0	0	29	0	16	0	0	67	0	0	0	124	13	0	0	42	0	13
Burkholderia plantarii	0	0	29	14	134	76	0	14	38	0	0	101	0	33	15	0	16	62	0	13	210	17	0	33	148	0	38
Mesorhizobium sp. M7D.F.Ca.US.005.01.1.1	0	0	0	0	31	0	0	21	0	0	0	32	0	0	0	0	0	15	0	0	52	0	0	0	38	0	18
Psychromonas ingrahamii	0	0	49	0	117	27	0	29	15	0	0	32	0	0	11	0	34	23	0	11	119	0	0	0	152	0	10
Streptomyces albus	0	28	43	16	133	67	24	26	47	0	21	132	0	33	21	0	19	46	0	32	180	21	21	72	86	0	211
Streptomyces atratus	0	20	13	0	43	31	0	16	12	0	0	26	0	0	0	0	0	13	0	14	45	0	0	12	29	0	27
Phycicoccus endophyticus	0	0	20	0	65	30	0	21	16	0	0	102	0	18	0	0	14	39	0	26	142	0	0	26	36	0	155
Bradyrhizobium japonicum	0	0	0	0	55	32	0	0	20	0	0	38	0	0	0	0	0	32	0	0	113	0	0	38	65	0	143
Verrucosispora sp. NA02020	0	24	21	0	61	32	0	22	13	0	0	58	0	18	0	0	0	19	0	0	62	0	14	0	20	0	88
Herbaspirillum hiltneri	0	15	44	10	116	81	0	16	36	0	15	67	0	43	24	0	26	65	0	21	177	26	0	72	127	0	21
Candidatus Cytomitobacter indipagum	0	0	0	0	26	0	0	0	0	0	0	0	0	0	0	0	0	0	0	0	0	0	0	15	0	0	0
Phreatobacter sp. NMCR1094	0	0	11	0	84	16	0	11	12	0	0	49	0	18	0	0	0	29	0	12	110	0	0	0	58	0	11
Enterobacteriaceae endosymbiont of Donacia clavipes	0	0	0	0	0	0	0	0	0	0	0	0	0	0	0	0	0	0	0	0	0	0	0	16	0	0	0
Streptomyces sp. Tu 2975	0	0	0	0	33	19	0	0	20	0	0	33	0	0	0	0	0	0	0	22	71	0	0	16	23	0	35
Capnocytophaga sputigena	0	31	154	41	464	354	39	92	128	52	73	254	0	55	67	0	58	226	14	76	438	54	0	237	586	11	260
Roseomonas gilardii	0	0	0	0	173	39	0	0	37	0	0	52	0	16	0	0	0	38	0	0	116	0	0	69	100	0	54
Deferribacter desulfuricans	0	11	17	16	84	40	0	22	38	0	19	18	0	11	22	0	20	24	0	10	21	14	0	14	24	10	15
Tenacibaculum singaporense	0	0	26	37	103	35	0	36	28	29	28	32	0	0	19	0	24	39	0	0	50	19	0	43	47	0	38
Flavobacterium branchiophilum	0	0	51	39	184	67	0	28	62	162	24	32	0	91	27	0	28	72	0	14	110	29	0	74	92	0	90
Neisseria cinerea	0	0	0	112	41	62	11	43	0	42	15	16	0	36	39	0	38	24	0	20	56	18	19	70	0	0	0
Thermaerobacter sp. FW80	0	0	0	0	53	21	0	18	22	0	0	50	0	0	0	0	0	13	0	0	32	0	0	0	0	0	32
Sphingorhabdus sp. M41	0	0	0	0	39	11	0	0	12	0	0	23	0	11	0	0	0	26	0	0	39	0	0	0	32	0	11
Sterolibacterium denitrificans	0	29	68	0	177	166	0	45	73	18	18	96	0	86	41	0	22	118	0	39	303	18	0	99	117	0	66
Malaciobacter halophilus	0	25	37	23	54	17	19	24	619	0	0	0	0	26	0	0	80	33	0	0	13	29	0	23	32	0	18
Candidatus Arthromitus sp. SFB-mouse	0	0	0	0	68	0	0	0	0	0	0	0	0	0	0	0	0	0	0	0	0	0	0	0	0	0	0
Methanobrevibacter millerae	0	16	16	0	107	119	0	208	67	0	0	302	0	0	0	0	0	19	0	0	0	0	0	27	0	0	61
Paenibacillus cellulosilyticus	0	0	11	0	37	20	0	21	12	0	0	19	0	0	10	0	13	17	0	0	35	0	0	10	0	0	0
Rickettsia endosymbiont of Bemisia tabaci	0	0	0	0	45	23	0	0	0	0	0	0	0	0	0	0	0	17	0	0	0	0	0	0	0	0	0
Staphylococcus pseudintermedius	0	0	41	0	142	41	0	26	38	0	68	0	0	0	0	0	38	20	0	0	91	0	0	0	0	14	0
Methylacidiphilum kamchatkense	0	12	12	0	0	0	0	15	0	0	0	0	0	10	0	0	0	0	0	0	0	11	10	0	0	0	0
Mycoplasma crocodyli	0	0	0	0	0	0	0	0	0	0	10	0	0	0	0	0	0	27	0	0	0	0	0	12	0	0	0
Leptotrichia shahii	0	34	33	137	147	70	15	22	27	0	42	43	0	30	28	0	32	85	0	37	110	24	0	71	68	0	43
Homo sapiens	42	5334	5276	5019	4950	5361	6012	6455	6220	3996	5191	4967	6186	7443	6081	6137	5505	5270	4955	4575	6132	7121	9371	4032	3674	5791	5040
Mannheimia sp. USDA-ARS-USMARC-1261	0	34	90	311	370	246	120	297	57	164	22	54	21	70	50	0	109	97	91	103	124	54	71	59	539	52	154
Vibrio sp. dhg	0	0	0	0	0	0	0	0	0	0	0	0	0	0	0	0	0	34	0	0	0	0	0	0	0	0	0
Stappia indica	0	0	12	0	64	23	0	11	18	0	0	34	0	17	11	0	0	44	0	33	93	0	0	0	45	0	22
Bdellovibrio bacteriovorus	0	0	18	0	83	45	0	30	26	0	19	36	0	17	22	0	26	48	0	10	84	12	0	36	73	0	24
Undibacterium sp. KW1	0	0	0	16	54	49	0	29	35	0	0	50	0	20	17	0	24	43	0	0	71	0	0	30	110	0	36
Escherichia albertii	0	12	18	23	61	48	0	20	25	0	13	42	0	15	13	0	13	36	0	20	49	12	0	18	92	0	0
Xanthomonas citri	0	229	711	0	1136	1526	107	97	769	321	0	659	0	1195	476	0	289	625	0	0	906	307	0	4390	2422	0	557
Ralstonia insidiosa	0	30	94	19	273	196	0	41	72	16	18	197	0	87	49	0	30	208	0	22	391	45	0	82	284	0	126
Aminipila terrae	0	105	50	16	438	67	0	129	76	0	51	59	0	42	50	0	63	68	0	35	112	0	0	27	33	0	39
Variola virus	0	0	0	0	0	0	0	0	0	0	0	0	0	0	0	0	0	0	0	0	0	0	0	0	22	0	0
Verrucomicrobia bacterium S94	0	10	20	0	49	25	0	28	22	0	0	37	0	0	0	0	0	23	0	0	41	0	0	0	11	0	10
Halobacillus mangrovi	0	0	10	0	42	18	0	16	13	0	10	16	0	0	0	0	0	18	0	13	36	0	0	20	30	0	0
Methylophaga frappieri	0	0	0	0	88	26	0	0	17	21	0	21	0	0	0	0	22	29	0	0	61	15	0	15	0	0	14
Hungatella hathewayi	0	23	29	21	130	47	0	44	30	0	36	81	0	17	50	0	22	84	0	21	149	19	0	19	44	11	22
Clostridium aceticum	0	21	38	35	143	63	0	52	42	0	54	32	0	25	26	0	33	58	0	33	79	19	0	46	67	10	32
Sodalis endosymbiont of Henestaris halophilus	0	0	0	0	14	14	0	12	0	0	0	0	0	0	0	0	10	10	0	0	0	0	0	0	20	0	0
Tautonia plasticadhaerens	0	0	27	18	79	17	0	17	16	0	0	66	0	16	0	0	0	18	0	14	73	0	0	32	13	0	23
Helicobacter cholecystus	0	0	12	10	23	0	0	0	22	0	10	0	0	0	0	0	0	0	0	0	16	0	0	0	14	0	0
Pseudomonas palleroniana	0	0	0	0	48	31	0	14	19	0	0	44	0	23	21	0	10	31	0	14	94	0	0	0	33	0	15
Halomonas sp. N3-2A	0	0	0	0	49	0	0	0	22	0	0	30	0	0	0	0	0	0	0	0	37	0	0	32	0	0	0
Haemophilus haemolyticus	0	28	150	116	493	361	123	394	101	141	28	690	13	83	78	0	71	172	69	140	543	89	60	52	2005	39	128
Chlamydia avium	0	0	0	0	11	11	0	0	16	0	0	0	0	0	0	0	0	0	0	0	0	0	0	0	13	0	0
Bacillus sp. OxB-1	0	0	0	0	20	19	0	15	16	0	13	0	0	0	0	0	0	13	0	0	12	0	0	22	0	0	0
Rickettsia endosymbiont of Ixodes scapularis	0	0	34	0	0	0	0	0	0	0	0	0	0	0	0	0	0	0	0	0	100	0	0	0	0	0	0
Carboxydocella thermautotrophica	0	0	11	0	81	32	0	20	20	0	0	27	0	10	0	0	11	21	0	0	31	0	0	0	0	0	0
Flavobacterium sp. M31R6	0	12	31	32	166	63	21	16	58	120	25	25	0	60	12	0	12	61	0	13	62	17	0	55	99	28	67
Geobacter pickeringii	0	0	15	0	168	31	0	18	42	0	10	117	0	0	11	0	0	21	0	0	137	0	0	13	48	0	10
Paenibacillus sabinae	0	11	0	0	53	15	0	21	16	0	11	27	0	0	0	0	0	22	0	0	44	0	0	12	31	0	0
Mycobacterium kansasii	0	0	26	0	41	23	0	0	16	0	0	80	0	34	20	0	36	60	0	14	89	0	0	18	40	0	34
Stenotrophomonas sp. ZAC14D2 NAIMI4 6	0	0	47	0	84	119	0	0	62	0	0	37	0	29	21	0	0	35	0	0	81	32	0	231	138	0	23
Stenotrophomonas sp. ZAC14D2 NAIMI4 7	0	20	55	0	73	112	24	0	79	33	0	43	0	84	54	0	22	76	0	0	45	32	0	398	229	0	56
Mycobacterium shinjukuense	0	0	0	0	25	10	0	0	0	0	0	57	0	13	0	0	0	64	0	17	62	0	0	16	11	0	33
Thermomonas sp. SY21	0	42	234	0	393	586	41	23	339	123	0	209	0	277	131	0	71	217	0	0	141	78	0	1316	794	0	203
Marinobacter adhaerens	0	0	0	0	81	45	0	0	36	0	0	0	0	0	0	0	0	0	0	0	62	0	0	0	0	0	0
Chryseobacterium gleum	0	0	27	139	142	74	0	64	49	64	44	54	0	36	52	0	24	42	0	64	103	37	18	81	134	0	53
Mesoplasma florum	0	0	0	0	30	38	0	38	62	0	40	45	0	0	25	0	0	51	0	0	19	0	0	36	22	0	21
Mucilaginibacter sp. 14171R-50	0	0	19	17	102	51	0	43	28	26	0	33	0	23	16	0	13	21	0	13	71	0	0	26	19	0	19
Thiomicrospira aerophila	0	13	30	11	166	32	0	47	27	0	0	26	0	0	12	0	32	37	0	16	129	0	0	0	31	0	26
Campylobacter lanienae	0	0	14	31	56	20	12	23	41	0	14	16	0	16	12	0	23	20	0	0	40	17	0	0	51	0	13
Bordetella pertussis	0	0	0	0	0	69	0	0	0	0	0	0	0	0	0	0	0	134	0	0	92	0	0	0	0	0	0
Megavirus chiliensis	0	0	0	0	0	0	0	0	0	0	0	14	0	0	0	0	0	0	0	0	0	0	0	0	0	0	0
Haliscomenobacter hydrossis	0	16	32	19	130	59	0	45	35	0	21	68	0	28	30	0	13	42	0	30	86	0	0	32	44	0	32
Acetobacter aceti	0	39	31	0	41	26	0	0	17	0	0	29	0	19	0	0	0	35	0	34	53	0	0	0	36	0	31
Rhodococcus sp. SGAir0479	0	0	22	0	81	38	0	20	28	0	63	95	0	25	0	0	0	36	0	25	67	0	0	20	24	0	55
Rathayibacter toxicus	0	0	0	0	27	0	0	13	0	0	32	32	0	14	0	0	0	31	0	0	39	0	0	11	16	0	14
Luteimonas chenhongjianii	0	51	228	0	259	386	15	12	193	56	0	144	0	240	115	0	68	185	0	12	150	51	0	926	533	0	129
Gramella flava	0	0	18	17	75	42	0	24	38	34	0	23	0	21	15	0	0	35	0	0	51	0	0	38	27	0	19
Legionella adelaidensis	0	0	0	12	21	30	0	16	17	0	0	15	0	0	0	0	10	12	0	0	29	0	0	0	0	0	0
Pigmentiphaga sp. H8	0	26	141	11	287	212	0	29	81	0	12	130	0	96	38	0	50	154	0	20	514	24	0	77	254	0	92
Microbacterium oryzae	0	0	19	0	46	33	0	0	0	0	0	58	0	0	0	0	0	21	0	16	67	20	0	19	41	0	65
Thioalkalivibrio sp. K90mix	0	13	29	0	103	62	0	20	38	0	0	70	0	37	26	0	13	39	0	15	123	11	0	102	55	0	22
Colwellia sp. 20A7	0	14	83	16	253	73	13	64	43	0	22	37	0	13	13	0	60	25	0	24	167	10	0	0	110	0	42
Acidihalobacter ferrooxydans	0	15	103	11	76	80	0	27	56	0	0	65	0	36	23	0	0	80	0	0	84	11	0	64	67	0	33
Lacinutrix sp. 5H-3-7-4	0	0	28	0	61	50	0	26	36	40	28	18	0	31	13	0	0	34	0	13	20	0	0	32	13	0	25
Halobacterium salinarum	0	0	0	0	23	0	0	14	0	0	0	0	0	0	0	0	0	0	0	0	24	0	0	0	0	0	0
Massilia lutea	0	14	58	22	137	105	0	25	51	0	15	92	0	42	26	0	21	65	0	17	296	29	0	28	178	0	47
Gimesia benthica	0	0	14	0	31	16	0	11	0	0	0	21	0	0	0	0	0	16	0	0	28	0	0	16	18	0	0
Paenibacillus beijingensis	0	0	15	0	64	27	0	20	18	0	11	36	0	0	0	0	0	21	0	0	31	0	0	10	15	0	12
Lachnoclostridium phytofermentans	0	18	43	21	138	29	0	59	34	0	62	26	0	23	45	0	16	76	0	30	83	19	0	33	75	14	32
Mycoplasma canadense	0	0	0	0	41	15	0	13	0	0	0	0	0	0	0	0	24	24	0	0	16	0	0	51	0	0	15
Enterococcus mundtii	0	12	16	15	124	29	0	41	33	0	23	41	0	22	13	0	26	38	0	24	67	11	0	20	21	0	25
Thermanaerovibrio velox	0	52	0	0	122	78	0	65	67	0	14	163	0	0	0	0	0	50	0	17	54	0	0	16	25	0	56
Thermoanaerobacterium xylanolyticum	0	11	20	18	64	33	0	17	11	0	28	14	0	0	15	0	0	21	0	13	23	13	0	0	16	0	0
Pseudomonas sp. S34	0	0	43	0	23	23	0	0	26	0	0	13	0	16	0	0	0	29	0	0	46	0	0	0	39	0	0
Pseudomonas sp. S35	0	0	0	0	18	16	0	0	0	0	0	20	0	13	0	0	0	25	0	0	38	0	0	22	37	0	0
Salinibacterium hongtaonis	0	0	12	14	34	29	0	27	24	0	15	70	0	16	0	0	0	40	0	24	52	0	0	0	41	0	22
Leptospira tipperaryensis	0	0	0	10	22	0	0	0	12	0	0	14	0	0	0	0	0	11	0	0	14	0	0	0	20	0	0
Enterococcus phage EF62phi	0	0	0	0	0	83	0	0	50	0	22	0	0	0	37	10	0	11	0	49	40	0	13	47	133	16	28
Comamonas sp. NLF-7-7	0	417	871	81	1824	1972	59	248	1012	46	89	772	0	1294	486	0	290	1693	83	191	2046	445	22	528	3800	0	1122
Candidatus Pseudomonas adelgestsugas	0	0	0	0	31	0	0	0	14	0	0	13	0	0	0	0	0	20	0	0	0	0	0	0	11	0	0
[Ruminococcus] gnavus	0	143	130	98	386	87	39	198	542	71	418	75	64	50	559	36	197	282	153	234	516	33	154	49	78	133	35
Intestinibaculum porci	0	13	19	22	54	17	0	36	20	0	38	34	0	0	18	0	0	20	0	27	33	0	0	22	14	12	24
Ehrlichia sp. HF	0	0	0	0	0	0	0	0	0	0	0	0	0	0	0	0	0	0	0	15	0	0	0	0	21	0	0
Mixta calida	0	0	17	0	72	40	0	0	21	0	0	48	0	24	19	0	0	48	0	0	58	0	0	0	62	0	0
Corynebacterium sp. zg-320	0	22	53	19	61	22	0	23	30	0	0	395	0	57	38	0	23	321	0	46	126	12	0	39	49	0	55
Streptomyces aureoverticillatus	0	0	16	0	55	35	0	25	21	0	0	90	0	14	14	0	0	50	0	0	75	0	0	34	48	0	45
Sulfurimonas sp. GYSZ 1	0	15	61	0	124	30	0	28	42	0	26	32	0	0	17	0	47	36	0	0	119	0	0	0	0	0	13
Shewanella chilikensis	0	0	0	0	102	68	0	0	0	0	0	0	0	0	0	0	0	25	0	0	70	0	0	0	0	0	0
Moumouvirus	0	0	0	0	10	0	0	0	0	0	0	0	0	0	0	0	0	0	0	0	0	0	0	0	0	0	0
Microbacteriaceae bacterium WY83	0	0	32	0	36	23	0	0	0	0	0	41	0	19	0	0	0	29	0	21	63	0	0	25	47	0	100
Pseudomonas fulva	0	0	38	0	58	67	0	0	51	0	0	48	0	59	17	0	17	91	0	29	132	23	0	84	78	0	29
Alcanivorax sp. N3-2A	0	39	80	0	276	194	0	34	72	26	0	114	0	75	33	0	26	140	0	0	185	21	0	114	165	0	67
Streptococcus pseudopneumoniae	0	0	0	0	19	0	0	0	0	0	0	0	0	0	0	0	0	0	0	0	0	0	0	0	0	0	0
Lachnoclostridium sp. YL32	0	41	65	25	190	91	0	80	71	0	34	97	0	33	43	0	0	174	0	16	234	0	0	38	0	50	15
Nocardioides sp. dk884	0	0	26	0	67	28	0	22	0	0	17	84	0	14	0	0	0	34	0	15	106	0	0	21	49	0	98
Pusillimonas sp. DMV24BSW D	0	0	30	16	55	47	0	17	34	0	0	32	0	20	17	0	19	60	0	10	66	0	0	14	78	0	18
Frigoribacterium sp. NBH87	0	0	29	0	43	13	0	0	0	0	0	45	0	18	0	0	0	15	0	17	52	22	0	15	32	0	66
Nitrospira sp. KM1	0	0	10	0	35	17	0	0	13	0	0	16	0	0	12	0	0	11	0	0	29	0	0	0	10	0	0
Kluyveromyces lactis	0	0	17	0	65	0	11	14	13	11	0	13	13	15	0	0	0	11	0	0	29	11	17	0	0	10	0
Planctomycetes bacterium MalM25	0	0	0	0	20	11	0	0	0	0	0	31	0	0	0	0	0	0	0	0	21	0	0	0	0	0	0
Acinetobacter wuhouensis	0	60	231	136	1160	330	66	230	172	32	27	182	20	109	84	0	308	282	0	51	900	96	18	21	152	0	99
Bartonella vinsonii	0	0	0	22	56	22	0	0	45	0	0	16	0	0	0	0	21	17	0	0	29	0	0	0	66	0	0
Granulicella sp. WH15	0	0	0	0	41	16	0	23	18	0	0	45	0	0	0	0	0	21	0	0	53	0	0	0	10	0	0
Dialister pneumosintes	0	69	74	22	315	80	0	88	52	0	71	75	0	16	44	0	49	130	0	107	148	30	0	27	263	13	41
Microbacterium sp. 10M-3C3	0	0	18	0	55	29	0	0	0	0	0	54	0	16	0	0	0	18	0	0	50	26	0	0	29	0	63
Clostridium septicum	0	14	18	20	46	29	0	27	26	0	51	29	0	15	18	0	0	31	0	39	56	13	0	42	46	0	25
Paraburkholderia phytofirmans	0	38	60	0	177	152	0	38	40	0	0	102	0	41	41	0	38	118	0	29	348	38	0	44	127	0	27
Corynebacterium sp. NML98-0116	0	0	33	26	68	27	0	14	41	0	26	346	0	65	40	0	16	287	0	40	177	17	0	12	33	0	66
Aggregatibacter segnis	0	12	84	120	117	138	111	164	43	66	18	23	0	45	39	0	28	59	50	61	51	40	32	316	1400	17	74
Serratia plymuthica	0	39	33	0	126	100	0	29	48	15	0	111	0	45	20	0	35	87	0	0	115	20	0	63	84	0	48
Photobacterium damselae	0	13	57	71	189	104	23	61	76	13	39	33	0	40	39	0	39	95	16	32	142	32	0	23	247	20	46
Komagataeibacter saccharivorans	0	0	0	0	13	0	0	0	11	0	0	19	0	0	0	0	0	12	0	0	16	0	0	0	0	0	26
Komagataeibacter xylinus	0	0	60	0	129	107	0	46	65	27	0	93	0	47	29	0	29	108	0	28	187	0	0	132	146	0	57
Microbacterium sp. XT11	0	0	19	0	42	35	0	39	0	0	0	168	0	21	0	0	0	50	0	0	60	0	0	48	50	0	76
Rhizobium favelukesii	0	0	22	0	55	36	0	0	0	0	0	23	0	16	0	0	0	0	0	0	52	0	0	27	27	0	0
Oscillatoria acuminata	0	0	22	0	97	28	0	21	17	0	22	11	0	16	0	0	14	16	0	0	49	0	0	0	17	0	12
Alteromonas mediterranea	0	34	55	0	282	98	0	39	41	0	24	66	0	34	24	0	71	37	0	24	131	17	0	0	48	0	22
Limosilactobacillus vaginalis	0	0	0	0	57	0	0	10	0	0	0	16	0	0	0	0	0	18	0	10	28	0	0	0	0	0	0
Microlunatus sp. KUDC0627	0	0	22	13	49	17	0	22	24	0	0	211	0	17	13	0	0	57	0	13	195	0	0	52	70	0	265
Candidatus Nitrososphaera gargensis	0	0	0	0	10	0	0	0	0	0	0	0	0	0	0	0	0	0	0	0	0	0	0	0	0	0	0
Rhodococcus jostii	0	0	0	0	23	23	0	0	22	0	0	43	0	0	0	0	0	40	0	0	40	0	0	25	0	0	21
Xenorhabdus doucetiae	0	0	0	34	49	36	0	0	16	0	0	40	0	22	16	0	17	20	0	0	46	16	0	0	81	0	0
Niallia circulans	0	20	38	37	132	71	0	54	57	0	56	48	0	23	39	0	27	60	0	26	73	22	0	23	113	21	49
Staphylococcus xylosus	0	0	11	24	43	25	14	16	35	0	26	14	0	15	0	0	0	28	0	13	24	0	0	17	11	0	22
Parolsenella massiliensis	0	0	0	0	52	24	0	96	0	0	0	66	0	0	0	0	0	16	0	0	33	0	0	0	23	0	21
Betaproteobacteria bacterium GR16-43	0	0	31	0	94	44	0	0	13	0	0	57	0	19	0	0	15	24	0	0	137	0	0	14	49	0	27
Neisseria lactamica	0	43	62	200	255	318	39	128	111	160	35	58	0	76	101	0	194	224	20	67	279	71	57	95	101	0	72
Bacillus sp. WP8	0	0	0	0	46	17	0	0	0	0	0	0	0	0	0	0	0	24	0	0	15	0	0	0	17	0	0
Sphingopyxis sp. OPL5	0	0	0	0	46	20	0	0	18	0	0	10	0	18	0	0	0	22	0	0	47	0	0	12	27	0	19
Pseudomonas rhizosphaerae	0	0	21	0	42	26	0	10	25	0	0	42	0	21	11	0	14	36	0	0	57	0	0	52	28	0	14
Aeromonas media	0	39	75	0	242	248	0	104	60	0	0	272	0	68	92	0	39	228	0	22	402	39	0	44	196	0	40
Lactobacillus crispatus	0	0	21	0	50	16	0	15	12	0	19	0	0	12	17	0	0	21	0	0	19	0	0	0	16	0	0
Hoeflea phototrophica	0	0	0	0	33	29	0	11	11	0	16	27	0	0	17	0	0	25	0	14	79	15	0	12	45	0	23
Vibrio anguillarum	0	21	47	47	337	101	24	30	53	0	0	83	0	27	47	0	43	58	0	32	113	15	0	41	152	0	31
Clostridium tetani	0	11	39	55	193	60	0	61	89	0	74	48	0	34	51	0	26	98	0	40	136	33	0	69	52	0	34
Natronomonas halophila	0	0	0	0	0	13	0	0	0	0	0	0	0	0	0	0	0	0	0	0	13	0	0	0	0	0	0
Polaribacter sp. SA4-10	0	0	38	36	124	44	0	17	62	20	13	30	0	23	23	0	14	42	0	19	74	0	0	35	43	0	38
Polaribacter sp. SA4-12	0	0	34	13	75	43	0	0	18	14	0	36	0	22	23	0	20	34	0	0	41	0	0	37	25	0	23
Flavobacterium faecale	0	0	37	25	171	82	20	30	59	135	21	16	0	92	12	0	10	36	0	11	32	21	0	39	79	0	88
Microbacterium oleivorans	0	0	28	0	73	52	0	41	22	0	23	90	0	15	0	0	27	54	0	24	86	20	0	39	44	0	134
Nocardioides cynanchi	0	0	13	0	31	0	0	19	17	0	0	73	0	0	0	0	0	43	0	14	112	0	0	26	39	0	120
Oerskovia sp. KBS0722	0	0	29	0	48	35	0	19	15	0	0	86	0	15	15	0	15	51	0	45	115	14	0	61	53	0	96
Streptococcus halotolerans	0	14	0	0	15	0	0	19	0	0	16	16	0	0	10	0	11	14	0	13	64	0	14	0	18	0	10
Cellulomonas sp. H30R-01	0	0	14	0	32	21	0	17	16	0	0	71	0	14	0	0	0	43	0	18	93	0	0	33	38	0	90
Marinobacter sp. LV10R510-11A	0	0	16	13	40	41	0	14	24	0	0	14	0	16	0	0	15	42	0	0	41	0	0	0	35	0	14
Pseudodesulfovibrio mercurii	0	29	17	0	300	63	0	57	72	0	0	149	0	0	15	0	11	42	0	10	165	0	0	13	30	0	30
Enterobacter sp. JUb54	0	11	0	13	36	27	0	11	11	0	0	30	0	18	13	0	0	23	0	0	69	0	0	15	61	0	22
Mycoplasma penetrans	0	0	0	0	23	0	0	0	35	0	36	19	0	0	11	0	0	14	0	0	0	0	0	10	0	0	17
Taylorella equigenitalis	0	0	17	0	43	57	0	21	68	0	0	40	0	49	0	0	0	27	0	12	123	0	0	15	53	0	0
Flavobacterium crassostreae	0	0	28	36	231	63	24	37	62	100	28	31	0	62	23	0	23	72	0	14	44	16	0	100	57	0	89
Winogradskyella sp. PG-2	0	0	15	20	98	33	0	22	38	23	0	17	0	23	13	0	10	23	0	0	60	11	0	40	15	0	28
Actinomyces sp. Z16	0	19	124	113	324	173	225	155	105	0	301	246	0	83	41	0	387	395	0	288	1131	87	110	305	218	0	460
Kosakonia sp. SMBL-WEM22	0	0	0	0	68	33	0	15	14	0	0	0	0	0	0	0	0	16	0	0	34	0	0	101	0	0	0
Stenotrophomonas sp. pho	0	0	62	0	82	82	0	0	101	0	0	89	0	74	0	0	0	102	0	0	0	0	0	317	52	0	49
Tetragenococcus halophilus	0	15	34	0	94	22	0	26	44	12	28	58	0	17	0	0	0	44	0	18	75	10	25	0	30	0	18
Blochmannia endosymbiont of Polyrhachis (Hedomyrma) turneri	0	0	23	0	163	31	0	22	0	0	0	15	0	0	0	0	16	0	0	13	55	0	0	0	45	0	0
Paenibacillus lautus	0	0	0	0	23	0	0	0	0	0	0	14	0	0	0	0	0	16	0	0	0	0	0	0	0	0	0
Haemophilus sp. oral taxon 036	0	0	40	42	56	98	26	105	36	43	0	61	0	22	26	0	0	48	24	33	153	24	0	10	517	0	62
Oriboca orthobunyavirus	0	0	0	0	0	0	0	0	0	0	0	0	0	0	0	0	0	0	0	0	0	0	0	0	12	0	0
Weissella cibaria	0	0	0	0	44	15	0	0	13	0	15	21	0	0	0	0	0	19	0	0	22	0	0	14	22	0	0
Noviherbaspirillum sp. UKPF54	0	19	65	0	154	125	0	30	71	0	0	94	0	57	37	0	23	109	0	11	288	35	0	77	190	0	67
Burkholderia sp. MSMB0856	0	0	0	0	42	25	0	0	20	0	0	20	0	0	0	0	0	21	0	0	50	0	0	0	33	0	27
Chryseobacterium sp. IHB B 17019	0	12	20	93	73	30	0	27	28	45	33	31	0	15	17	0	15	27	0	20	24	13	0	39	49	0	34
Flavobacterium sp. 140616W15	0	14	42	19	219	68	30	28	51	148	22	37	0	89	31	0	25	69	0	16	64	30	0	75	52	0	92
Caulobacter flavus	0	16	13	0	73	37	0	0	18	0	0	52	0	23	17	0	0	26	0	0	81	0	0	23	75	0	37
Bradyrhizobium canariense	0	16	20	0	66	21	0	12	16	0	0	22	0	33	0	0	0	44	0	0	57	0	0	0	18	0	14
Rhodopseudomonas palustris	0	74	105	40	470	265	35	101	156	67	99	333	0	140	85	0	51	168	0	68	555	50	0	134	299	0	204
Pyricularia oryzae	0	24	23	11	41	15	16	42	35	11	25	36	22	36	23	10	12	29	0	15	80	39	33	44	31	19	18
Exiguobacterium mexicanum	0	0	0	0	25	20	0	16	15	0	0	0	0	0	0	0	0	18	0	0	30	0	0	0	0	0	24
Pusillimonas sp. T7-7	0	15	56	15	199	160	0	24	70	0	15	95	0	82	41	0	32	119	0	18	227	36	0	167	201	0	44
Saccharopolyspora coralli	0	0	13	0	34	24	0	25	18	0	0	57	0	14	14	0	22	46	0	22	83	0	0	20	29	0	71
Kocuria sp. KD4	0	0	22	0	48	0	0	0	0	0	0	71	0	0	0	0	38	44	0	42	85	40	0	82	83	0	51
Burkholderia cenocepacia	0	80	168	0	343	275	0	106	154	0	88	457	20	154	78	0	64	154	0	62	754	64	0	183	368	0	128
Pantoea vagans	0	16	45	34	121	81	0	33	54	0	18	108	0	44	28	0	27	80	14	0	101	25	0	22	123	0	29
Stanieria cyanosphaera	0	0	0	0	32	19	0	19	17	0	0	20	0	0	0	0	0	33	0	0	20	0	0	0	0	0	0
Ruegeria sp. TM1040	0	0	15	0	77	24	0	17	17	0	0	44	0	24	17	0	0	35	0	0	67	0	0	46	59	0	23
Janthinobacterium sp. Marseille	0	13	51	0	117	99	0	24	37	0	0	56	0	59	54	0	24	64	0	15	163	20	0	35	218	0	40
Gimesia aquarii	0	0	19	0	47	17	0	18	20	0	0	17	0	0	0	0	0	23	0	0	52	0	0	0	25	0	0
Fusobacterium sp. oral taxon 203	0	34	425	433	344	356	65	80	145	0	107	78	0	69	33	0	34	258	0	108	110	134	38	389	548	53	269
Acetobacter sp. KACC 21233	0	0	0	0	51	24	0	0	0	0	0	18	0	10	0	0	0	29	0	0	28	0	0	27	46	0	0
Paenibacillus sp. Y412MC10	0	0	0	0	17	12	0	0	11	0	0	31	0	0	0	0	0	25	0	0	13	0	0	0	0	0	0
Enterobacter cloacae	0	77	140	154	459	358	21	121	128	60	75	422	0	139	72	0	245	185	0	101	484	96	0	163	262	0	145
Paraoceanicella profunda	0	23	25	0	127	60	0	31	48	0	28	104	0	26	26	0	0	33	0	0	141	0	0	22	63	0	34
Halobacillus halophilus	0	0	0	0	26	0	0	14	22	0	0	25	0	0	0	0	0	32	0	12	44	0	0	0	29	0	0
[Clostridium] hylemonae	0	22	24	15	108	43	0	37	22	0	37	57	0	18	21	0	22	53	0	43	121	18	0	21	39	15	20
Bacillus sp. NSP9.1	0	0	0	0	26	13	0	0	0	0	13	19	0	0	11	0	10	18	0	0	17	0	0	0	0	0	0
Pectobacterium brasiliense	0	0	97	0	256	194	0	28	37	0	0	216	0	23	20	0	26	66	0	0	94	29	0	82	115	0	37
Streptomyces spongiicola	0	0	0	0	26	23	0	0	16	0	0	45	0	20	21	0	0	26	0	0	23	0	0	49	29	0	257
Shewanella sp. FDAARGOS 354	0	0	0	0	218	48	0	0	0	0	0	45	0	0	0	0	0	49	0	0	52	0	0	44	50	0	0
Bacillus sp. BD59S	0	0	0	0	0	0	0	0	0	0	0	0	0	0	0	0	0	0	0	0	0	0	0	0	19	0	0
Capnocytophaga sp. H2931	0	2282	7558	298	15881	7268	1631	535	2944	1113	472	2468	69	12220	4729	117	7576	12373	3220	652	25712	22825	688	5072	136256	370	31570
Fastidiosipila sanguinis	0	25	24	14	130	65	0	52	41	0	82	62	0	39	40	0	15	65	0	39	106	27	0	11	15	0	36
Kitasatospora setae	0	0	17	0	54	39	0	21	0	0	0	60	0	13	0	0	0	30	0	16	57	0	0	15	33	0	57
Flavobacteriaceae bacterium MAR 2010 188	0	19	38	15	92	38	0	31	36	26	19	22	0	22	23	0	0	19	0	0	59	0	0	29	27	0	15
Paenibacillus naphthalenovorans	0	14	17	0	55	30	0	19	28	0	19	30	0	15	15	0	0	34	0	15	35	0	0	11	22	0	14
Kribbella flavida	0	0	32	0	55	36	12	24	14	0	0	105	0	19	14	0	0	27	0	19	136	0	0	59	70	0	244
[Enterobacter] lignolyticus	0	0	0	0	54	63	0	14	17	0	0	64	0	29	0	0	23	31	0	15	115	0	0	0	51	0	22
Pseudarthrobacter sp. NIBRBAC000502771	0	0	0	0	66	33	0	0	0	0	0	121	0	0	0	0	0	0	0	0	65	0	0	0	41	0	0
Pseudarthrobacter sp. NIBRBAC000502770	0	0	0	0	0	0	0	0	0	0	0	0	0	0	0	0	0	0	0	0	39	0	0	0	0	0	0
Silicimonas algicola	0	0	0	0	16	11	0	0	0	0	0	27	0	12	0	0	0	10	0	0	53	0	0	0	22	0	11
Streptococcus sp. HSISS2	0	0	0	0	0	0	0	0	0	0	0	0	0	0	0	0	0	0	0	0	0	0	0	0	35	0	0
Nocardia brasiliensis	0	16	58	0	167	74	19	55	50	0	0	246	0	55	20	0	20	104	0	22	213	27	0	35	136	0	154
Torulaspora globosa	0	0	0	0	21	13	0	0	0	0	0	19	0	0	0	0	0	0	0	0	12	0	0	0	19	0	0
Fusobacterium hwasookii	0	208	1134	1073	1473	1221	219	278	541	0	555	449	0	303	182	0	170	872	0	544	633	315	106	2995	6542	196	884
Alcanivorax dieselolei	0	0	31	0	47	70	0	0	35	0	0	95	0	31	35	0	31	64	0	0	129	0	0	29	47	0	34
Actinoplanes sp. OR16	0	0	46	0	98	91	0	38	46	0	0	157	0	20	30	0	21	49	0	25	151	0	0	46	154	0	79
Jeotgalibaca arthritidis	0	0	0	0	50	0	0	0	0	0	18	42	0	0	0	0	0	0	0	0	0	0	0	0	0	0	0
Sinorhizobium sp. RAC02	0	0	0	0	58	32	0	0	15	0	0	58	0	0	16	0	0	63	0	16	75	0	0	0	45	0	21
Sphingomonas sp. AAP5	0	0	0	0	22	12	0	0	22	0	0	18	0	14	0	0	0	18	0	0	42	0	0	0	58	0	18
Roseburia intestinalis	0	45	73	21	244	69	0	103	56	0	95	66	0	40	77	0	63	129	0	37	229	38	0	71	124	32	49
Paraburkholderia sprentiae	0	0	17	16	75	49	0	15	21	0	0	60	0	30	12	0	0	62	0	0	196	0	0	10	58	0	34
Hoeflea sp. IMCC20628	0	18	13	0	61	45	0	28	10	0	0	29	0	17	10	0	0	23	0	0	57	0	0	0	46	0	10
Prosthecochloris sp. HL-130-GSB	0	0	0	16	92	32	0	0	27	0	29	29	0	0	0	0	0	21	0	12	28	0	0	10	0	0	0
Leptospira weilii	0	0	0	0	46	14	0	14	0	0	0	20	0	0	0	0	0	22	0	0	0	0	0	0	0	0	0
Marinobacter sp. CP1	0	0	0	0	73	49	0	0	0	0	0	63	0	0	0	0	0	0	0	0	105	0	0	0	41	0	0
Corynebacterium genitalium	0	0	38	0	62	27	0	16	40	0	0	272	0	70	30	0	0	168	0	31	136	0	0	11	45	0	43
Immundisolibacter cernigliae	0	17	50	0	146	102	0	16	42	0	0	117	0	59	23	0	18	61	0	22	171	11	0	43	122	0	53
Amycolatopsis albispora	0	0	24	0	48	35	0	21	38	0	0	54	0	0	0	0	0	39	0	0	90	0	0	42	46	0	142
Tenacibaculum todarodis	0	0	12	11	83	23	0	18	24	33	0	13	0	22	0	0	0	15	0	0	20	0	0	17	25	0	29
Actinopolymorpha singaporensis	0	0	19	0	40	14	0	16	14	0	0	106	0	13	0	0	0	33	0	11	76	0	0	41	48	0	166
Lachnospira eligens	0	30	47	19	167	63	0	73	48	0	68	31	0	34	47	0	32	94	0	34	132	13	0	32	60	16	27
Devosia sp. 1566	0	12	17	0	53	41	0	0	22	0	0	45	0	32	11	0	0	34	0	0	82	0	0	14	62	0	17
Dickeya solani	0	0	0	0	23	26	0	0	0	0	0	26	0	0	0	0	0	28	0	0	34	0	0	52	25	0	0
Altererythrobacter sp. BO-6	0	0	10	0	15	15	0	0	0	0	0	25	0	0	0	0	0	15	0	0	22	0	0	0	36	0	0
Rhodococcus sp. P1Y	0	0	17	0	40	25	0	19	0	0	0	96	0	17	0	0	0	35	0	13	78	0	0	26	22	0	27
Athalassotoga saccharophila	0	12	0	0	36	0	0	0	0	0	14	15	0	0	11	0	10	22	0	16	18	0	0	10	0	0	10
Acidovorax ebreus	0	422	813	0	2265	2047	0	668	670	0	0	1096	0	1428	635	0	225	1143	0	220	2306	299	0	504	3167	0	1019
Marinobacter similis	0	16	18	26	54	37	0	14	15	0	32	51	0	37	24	0	14	35	0	0	102	15	0	40	39	0	25
Borrelia miyamotoi	0	0	18	0	34	13	0	15	28	0	0	29	0	0	14	0	18	16	0	22	29	19	0	17	0	0	26
Campylobacter insulaenigrae	0	0	0	0	41	18	0	17	42	0	0	0	0	11	0	0	0	25	0	0	18	0	0	13	39	0	12
Sphaerochaeta coccoides	0	0	0	0	27	13	0	42	42	0	0	31	0	18	0	0	14	32	0	0	37	0	0	19	0	0	11
Methylobacterium radiotolerans	0	0	0	0	0	87	0	0	0	0	0	0	0	0	0	0	0	0	0	0	0	0	0	0	0	0	0
Legionella jordanis	0	21	77	0	386	97	0	60	27	0	14	49	0	0	10	0	67	33	0	24	233	10	0	0	17	0	22
Chromobacterium violaceum	0	19	42	0	107	105	0	14	29	0	0	105	0	49	23	0	42	91	0	17	186	23	0	165	114	0	43
Halomonas sp. BC-M4-5	0	0	27	0	71	46	0	24	36	0	0	57	0	33	25	0	12	47	0	0	144	13	0	76	97	0	30
Acinetobacter calcoaceticus	0	31	128	31	692	105	28	116	58	0	18	130	0	17	20	0	141	89	0	48	403	34	0	12	35	0	37
Xanthomonas theicola	0	39	157	0	183	286	16	13	221	65	0	176	0	207	104	0	44	146	0	15	83	34	0	1087	333	0	116
Flagellimonas maritima	0	0	14	0	80	25	0	19	24	33	25	0	0	16	12	0	11	32	0	18	27	11	0	11	31	0	15
Salmonella enterica	0	550	2640	297	3262	1190	967	3245	365	303	157	653	74	375	301	0	1154	1001	41	408	1826	133	0	259	1118	2157	209
Thioalkalivibrio paradoxus	0	12	30	0	123	51	0	13	32	0	0	59	0	24	0	0	15	37	0	0	121	20	0	47	55	0	16
Limnospira indica	0	0	0	0	43	0	0	0	0	0	0	0	0	0	0	0	0	0	0	0	0	0	0	0	0	0	0
Blastococcus saxobsidens	0	0	20	0	50	27	0	12	0	0	0	75	0	20	14	0	0	62	0	13	90	14	0	13	43	0	80
Parabacteroides distasonis	0	133	560	733	1326	770	108	759	503	26	638	1678	0	151	333	0	223	529	71	374	977	223	19	1215	1335	111	308
Bradyrhizobiaceae bacterium SG-6C	0	0	10	0	42	27	0	11	14	0	0	39	0	17	19	0	0	24	0	0	59	0	0	0	14	0	30
Luteibacter pinisoli	0	11	71	0	117	158	0	19	64	28	0	100	0	67	45	0	30	70	0	0	131	28	0	255	173	0	53
Methanosarcina lacustris	0	0	0	0	52	68	0	17	0	0	0	59	0	0	0	0	0	0	0	0	0	0	0	0	46	0	0
Kocuria sp. BT304	0	0	53	0	63	0	128	0	0	0	0	152	0	0	0	0	0	0	0	0	127	0	0	0	63	0	97
Rhodococcus sp. S2-17	0	0	0	0	64	0	0	0	0	0	0	106	0	0	0	0	0	0	0	0	94	0	0	0	46	0	32
Nostoc piscinale	0	0	0	0	32	0	0	0	30	0	45	0	0	0	0	0	0	0	0	0	38	0	0	24	23	0	0
Francisella frigiditurris	0	0	0	0	16	12	0	0	13	0	0	0	0	0	0	0	0	23	0	0	27	0	0	0	28	0	0
Bradyrhizobium cosmicum	0	0	22	0	50	26	0	12	20	0	0	48	0	0	0	0	0	20	0	0	59	0	0	0	23	0	0
Microvirga thermotolerans	0	0	0	0	60	26	0	15	25	0	0	53	0	0	0	0	0	37	0	20	64	0	0	0	25	0	20
Formosa sp. Hel3 A1 48	0	0	40	20	79	35	0	24	34	23	0	13	0	22	18	0	0	39	0	12	38	10	0	39	11	0	19
Pseudomonas sp. SK	0	0	20	0	57	38	0	0	20	0	0	29	0	21	0	0	0	43	0	0	74	0	0	21	73	0	37
Sphingobium sp. RSMS	0	0	0	0	0	0	0	0	0	0	0	0	0	0	0	0	0	0	0	0	67	0	0	0	0	0	0
Corynebacterium sp. sy039	0	14	33	0	90	31	0	24	34	0	11	214	0	60	14	0	18	136	0	13	206	16	0	10	27	0	28
Pediococcus acidilactici	0	0	16	0	44	17	0	0	17	0	0	22	0	0	0	0	0	16	0	11	36	0	0	0	22	0	0
Methanocaldococcus jannaschii	0	0	0	0	18	0	0	0	0	0	0	0	0	0	0	0	0	0	0	0	0	0	0	0	0	0	0
Peteryoungia desertarenae	0	0	0	0	24	19	0	0	21	0	0	12	0	0	0	0	0	0	0	0	30	0	0	0	11	0	0
Sphaerobacter thermophilus	0	15	11	0	54	35	0	20	29	0	11	57	0	0	0	0	0	24	0	12	41	0	0	0	16	0	22
Candidatus Nesciobacter abundans	0	0	0	0	0	0	0	0	0	0	0	0	0	0	0	0	0	0	0	0	0	0	0	17	12	0	0
Nocardia mangyaensis	0	0	21	0	59	34	0	19	13	0	0	85	0	0	0	0	0	44	0	21	91	0	0	35	41	0	82
Paracoccus denitrificans	0	0	50	0	113	81	0	13	24	0	0	73	0	36	15	0	20	54	0	0	184	25	0	16	105	0	39
Hymenobacter nivis	0	0	36	0	43	32	0	37	32	0	0	41	0	15	0	0	22	22	0	0	56	0	0	54	49	0	27
Lachancea thermotolerans	0	0	0	0	63	32	0	0	0	0	0	0	0	0	0	0	0	0	0	0	0	0	0	0	10	0	0
Flavobacterium pallidum	0	14	23	14	114	43	0	37	21	54	20	40	0	33	16	0	24	39	0	0	48	0	0	37	25	0	39
Tsukamurella tyrosinosolvens	0	0	0	0	32	16	0	0	19	0	19	77	0	21	14	0	0	75	0	18	69	0	0	36	18	0	100
Halobaculum halophilum	0	0	0	0	0	0	0	0	0	0	0	14	0	0	0	0	0	0	0	0	17	0	0	0	0	0	0
Leptospira borgpetersenii	0	0	0	0	40	0	0	11	11	0	0	0	0	0	0	0	0	0	0	0	18	0	0	0	0	0	0
Echinicola strongylocentroti	0	0	13	0	50	30	0	16	20	0	24	18	0	11	19	0	18	20	0	17	28	0	0	19	27	0	0
Mesorhizobium terrae	0	0	19	0	75	35	0	0	35	0	0	65	55	28	0	0	38	33	0	0	91	0	71	0	26	0	40
Vogesella sp. LIG4	0	21	51	18	190	125	0	37	55	13	0	110	0	55	21	0	83	90	0	17	228	15	12	152	127	0	52
Carnobacterium inhibens	0	0	0	18	91	31	0	13	38	0	24	20	0	20	13	0	18	26	0	24	22	0	0	15	50	0	15
Vibrio ziniensis	0	0	15	0	25	13	0	0	14	0	0	11	0	0	0	0	0	20	0	0	55	0	0	0	114	0	0
Vibrio zhugei	0	12	19	0	94	29	15	28	18	0	0	30	0	0	0	0	30	50	0	0	67	13	0	10	64	0	20
Sedimentisphaera cyanobacteriorum	0	0	0	0	28	14	0	18	13	0	30	27	0	0	0	0	0	28	0	0	28	0	0	0	20	0	0
Acidovorax monticola	0	222	432	29	1061	1051	28	129	593	24	39	443	0	638	236	0	165	875	25	109	1169	216	12	225	1992	0	576
Zobellia galactanivorans	0	12	32	0	87	48	0	19	25	19	22	35	0	24	25	0	0	37	0	24	75	17	0	38	41	0	25
Mycoplasmopsis phocirhinis	0	0	0	0	21	0	0	12	23	0	14	0	0	11	0	0	0	18	0	0	0	0	0	16	10	0	0
Treponema pedis	0	506	1376	218	1852	912	45	1561	2160	47	612	3771	51	1048	1405	13	1577	2355	0	444	2087	245	24	921	160	171	898
Desulfitobacterium dehalogenans	0	11	0	13	62	23	0	21	29	0	32	41	0	13	11	0	11	32	0	29	45	10	0	13	40	10	16
Shewanella aestuarii	0	0	55	49	233	69	22	41	47	0	14	59	0	36	38	0	67	54	0	16	122	17	0	32	108	0	30
Flavobacterium kingsejongi	0	11	28	26	162	52	21	17	57	101	34	35	0	71	24	0	23	62	0	22	52	14	0	72	59	0	102
halophilic archaeon DL31	0	0	0	0	0	0	0	0	0	0	0	0	0	0	0	0	0	0	0	0	0	0	0	0	20	0	0
Actinomyces howellii	0	31	318	175	1077	228	210	951	194	0	291	277	0	89	114	0	517	449	0	491	3097	103	367	521	506	30	1657
Vibrio hyugaensis	0	0	0	0	19	0	0	0	0	0	0	19	0	0	0	0	0	0	0	0	18	0	0	0	0	0	0
Acaryochloris marina	0	0	0	0	44	0	0	16	15	0	0	17	0	11	0	0	0	17	0	0	22	0	0	0	17	0	0
Capnocytophaga sp. H4358	0	2337	8140	307	15592	6625	1568	419	2695	969	389	2269	83	12467	4745	94	7147	13004	2953	635	25424	22488	613	4337	128615	336	30139
Neorhizobium sp. SOG26	0	0	12	0	49	28	0	0	0	0	0	49	0	19	0	0	0	18	0	0	53	0	0	85	38	0	0
Liquorilactobacillus hordei	0	0	0	19	65	17	0	0	14	0	15	18	0	0	10	0	0	14	0	15	21	0	0	11	25	0	0
Pseudomonas marincola	0	0	0	13	44	38	0	0	11	0	0	42	0	20	10	0	0	11	0	0	59	0	0	43	34	0	0
Candidatus Dependentiae bacterium (ex Spumella elongata CCAP 955/1)	0	0	0	0	10	0	0	0	0	0	0	0	0	0	0	0	0	0	0	0	0	0	0	0	0	0	0
Microplitis demolitor bracovirus	0	0	0	0	0	0	0	0	0	0	0	0	0	0	0	0	0	0	0	0	20	0	0	0	0	0	0
Pantoea agglomerans	0	0	0	12	38	33	0	22	19	0	11	32	0	22	11	0	0	24	0	0	39	0	0	21	66	0	0
Methylomicrobium sp. wino1	0	0	0	0	61	55	0	0	23	0	17	39	0	31	17	0	17	52	0	16	95	15	0	27	61	0	29
Adhaeribacter radiodurans	0	0	25	13	87	31	0	13	19	0	12	39	0	11	11	0	0	34	0	10	58	0	0	25	23	0	29
Antarcticibacterium arcticum	0	15	15	0	68	34	0	34	39	31	20	18	0	18	0	0	0	26	0	13	51	12	0	41	128	0	34
Xanthomonas sacchari	0	24	136	0	206	273	0	0	165	74	0	112	0	187	60	0	43	120	0	0	126	55	0	771	289	0	117
Enterococcus sp. HSIEG1	0	458	0	239	990	0	0	0	0	170	0	0	0	0	0	0	314	0	0	0	0	0	0	347	0	0	247
Secundilactobacillus malefermentans	0	0	0	0	14	0	0	0	0	0	0	12	0	0	0	0	0	0	0	0	23	0	0	0	0	0	0
Ligilactobacillus saerimneri	0	0	0	0	24	0	0	0	0	0	0	0	0	0	14	0	0	30	0	22	24	0	0	0	21	0	0
Mycolicibacterium insubricum	0	0	20	0	75	14	0	19	16	0	0	87	0	29	23	0	0	46	0	14	111	0	0	47	30	0	51
Streptomyces fagopyri	0	66	36	73	54	86	103	64	16	38	43	67	103	75	45	65	51	63	63	57	106	61	210	19	57	49	88
Lelliottia jeotgali	0	0	11	0	24	27	0	0	12	0	0	25	0	11	13	0	0	27	0	0	37	0	0	24	43	0	25
Cupriavidus malaysiensis	0	0	0	0	112	0	0	0	0	0	0	0	0	81	0	0	0	0	0	0	361	0	0	0	0	0	0
Candidatus Methanomethylophilus alvus	0	0	0	0	70	0	0	96	200	0	0	0	0	0	0	0	0	0	0	0	0	0	0	0	0	0	39
Baekduia soli	0	0	11	0	67	18	0	23	31	0	0	72	0	19	0	0	10	45	0	0	76	0	0	19	57	0	49
Lysinibacillus fusiformis	0	0	0	0	0	0	0	0	0	0	0	0	0	0	0	0	0	0	0	0	34	0	0	0	0	0	0
Campylobacter ornithocola	0	0	0	0	43	0	0	13	23	0	0	0	0	0	11	0	0	30	0	0	14	0	0	0	18	0	0
Halorubrum sp. BOL3-1	0	0	0	0	0	0	0	0	0	0	0	0	0	0	0	0	0	0	0	0	0	0	0	0	13	0	0
Mycobacterium gallinarum	0	0	0	0	24	0	0	0	0	0	0	38	0	0	0	0	0	32	0	0	35	0	0	0	0	0	0
Flavobacteriaceae bacterium	0	19	32	37	140	61	10	27	54	47	17	25	0	20	17	0	0	41	0	18	63	0	0	64	28	0	30
Desulfovibrio sulfodismutans	0	57	31	0	460	110	0	160	103	0	18	236	0	17	22	0	25	56	0	12	261	0	0	20	18	0	24
Burkholderia anthina	0	0	30	0	53	28	0	0	0	0	0	42	0	0	0	0	0	29	0	0	98	0	0	0	24	0	21
Hymenobacter russus	0	17	26	0	75	43	0	51	26	0	18	49	0	13	0	0	17	30	0	24	57	0	0	25	40	0	13
Pandoraea norimbergensis	0	22	26	0	90	77	0	14	36	0	18	65	0	41	21	0	18	68	0	20	181	0	0	22	130	0	48
Acinetobacter sp. NCu2D-2	0	20	71	81	416	111	23	59	57	20	0	57	0	39	38	0	146	155	0	24	195	55	0	0	53	0	51
Amycolatopsis sp. AA4	0	0	19	0	63	25	0	25	19	0	0	57	0	15	0	0	0	46	0	0	84	0	0	13	35	0	46
Bifidobacterium dentium	0	0	0	0	32	27	0	12	10	0	0	20	0	0	0	0	12	27	0	0	34	0	0	11	0	0	0
Bisgaardia hudsonensis	0	20	181	213	312	389	103	516	103	179	47	79	0	85	80	0	66	187	74	188	177	144	70	54	2942	48	158
Microbacterium sp. RG1	0	0	17	0	40	26	0	0	14	0	0	69	0	16	0	0	0	39	0	0	55	0	0	26	44	0	48
Campylobacter fetus	0	12	28	0	121	63	0	47	79	0	24	28	0	43	24	0	38	57	0	0	41	23	0	41	22	0	27
Paenibacillus sp. UniB2	0	0	20	0	74	34	0	35	31	0	24	54	0	23	27	0	0	45	0	29	102	0	0	0	13	0	14
Candidatus Borrelia tachyglossi	0	0	0	0	18	0	0	0	15	0	0	30	0	0	0	0	0	24	0	0	14	0	0	0	0	0	0
Streptococcus gwangjuense	0	0	0	0	19	0	0	0	0	0	0	0	0	0	0	0	0	0	0	0	0	0	19	0	0	0	0
Bradyrhizobium betae	0	0	0	0	32	33	0	0	0	0	0	25	0	0	19	0	0	17	0	0	24	0	0	0	42	0	0
Thermosipho melanesiensis	0	0	13	0	33	12	0	0	10	0	0	11	0	0	0	0	0	12	0	0	16	0	0	0	18	0	0
Staphylococcus haemolyticus	0	16	17	27	83	41	0	18	32	0	54	0	0	0	23	0	16	38	0	0	27	0	0	0	59	0	22
Brachyspira hyodysenteriae	0	15	21	23	73	32	0	29	35	0	28	23	0	16	17	0	23	30	0	18	72	22	0	27	54	0	15
Thermosynechococcus sp. CL-1	0	0	0	26	31	0	0	0	0	0	0	0	0	20	0	0	0	0	0	0	0	0	0	0	0	0	23
Amniculibacterium sp. G2-70	0	31	52	144	180	86	0	73	47	76	82	55	0	41	47	0	38	60	0	43	114	38	0	32	98	12	60
Turneriella parva	0	0	0	0	35	15	0	0	0	0	0	13	0	0	0	0	0	0	0	0	21	0	0	0	0	0	0
Oxalobacter formigenes	0	0	23	0	89	58	0	29	27	0	0	55	0	21	0	0	13	60	0	12	107	20	0	0	80	0	0
Mycoplasmopsis felis	0	0	0	0	11	0	0	0	18	0	24	17	0	0	0	0	0	0	0	0	10	0	0	20	27	0	0
Tenacibaculum dicentrarchi	0	0	35	21	127	59	0	22	47	70	25	34	0	56	34	0	24	61	0	0	63	17	0	60	74	0	55
Rhizobium pseudoryzae	0	0	18	0	46	39	0	16	0	0	0	20	0	0	0	0	0	16	0	0	70	0	0	25	38	0	0
Granulicella sp. 5B5	0	0	0	12	23	15	0	12	16	0	0	20	0	18	0	0	0	25	0	0	48	0	0	19	24	0	18
Mycobacterium sp. PYR15	0	0	0	0	0	0	0	0	0	0	0	48	0	0	0	0	0	29	0	0	33	0	0	0	0	0	0
Mannheimia bovis	0	0	29	190	124	134	145	89	20	81	0	34	0	33	30	0	22	50	61	55	30	21	28	0	436	32	32
Bacillus sp. FJAT-18017	0	21	14	16	52	22	0	27	22	0	29	32	0	0	12	0	0	39	0	29	47	0	0	24	25	18	15
Corynebacterium striatum	0	29	83	0	161	41	28	56	63	0	0	729	0	180	52	0	51	516	0	93	349	0	0	63	107	0	126
Paenarthrobacter ureafaciens	0	0	0	0	0	0	0	0	0	0	0	138	0	0	0	0	0	164	0	0	206	0	0	0	0	0	91
Mycolicibacterium anyangense	0	0	0	0	49	12	0	0	0	0	0	50	0	13	0	0	0	31	0	0	47	0	0	15	36	0	51
Tsuneonella mangrovi	0	0	0	0	14	17	0	0	11	0	0	10	0	0	0	0	0	21	0	0	35	0	0	0	12	0	0
Paraburkholderia fungorum	0	18	38	0	85	62	0	25	37	0	0	97	0	48	0	0	13	69	0	12	182	15	0	12	117	0	34
Campylobacter subantarcticus	0	0	0	0	61	0	0	18	26	0	0	0	0	0	0	0	10	0	0	0	34	0	0	0	41	0	0
Chryseobacterium arthrosphaerae	0	0	24	66	54	28	0	32	25	27	35	20	0	11	30	0	21	38	0	16	32	17	0	43	90	14	41
Lysinibacillus timonensis	0	0	30	0	173	27	0	18	14	0	22	21	0	0	0	0	36	17	0	20	86	0	0	35	39	0	26
Actinoplanes missouriensis	0	0	15	0	76	28	0	20	15	0	15	127	0	22	0	0	0	25	0	0	119	0	0	27	39	0	69
Pseudomonas campi	0	0	22	0	61	59	0	16	25	0	0	27	0	47	20	0	0	43	0	0	90	11	0	76	90	0	37
Ectothiorhodospiraceae bacterium 2226	0	26	32	0	126	89	0	22	57	15	25	106	0	55	25	0	15	102	0	11	153	23	0	92	130	0	39
Mycobacterium koreense	0	0	16	0	36	23	0	0	22	0	0	177	0	34	23	0	0	67	0	0	69	0	0	22	32	0	71
Aerococcus urinaehominis	0	0	0	0	32	0	0	0	0	0	10	15	0	0	0	0	0	12	0	0	0	0	0	16	0	0	0
Sugiyamaella lignohabitans	0	0	0	0	23	0	0	18	16	0	10	14	0	0	13	0	0	0	0	0	24	11	0	0	0	0	0
Lentzea guizhouensis	0	12	32	0	98	47	0	27	30	0	21	130	0	31	14	0	11	79	0	17	117	0	0	30	69	0	78
Candidatus Frankia datiscae	0	0	0	0	38	18	0	0	0	0	0	75	0	0	0	0	0	36	0	0	71	11	0	14	16	0	33
Streptomyces sp. Tue 6075	0	0	0	0	37	0	0	0	0	0	0	50	0	0	0	0	0	0	0	0	70	0	0	0	0	0	45
Campylobacter geochelonis	0	0	18	24	126	50	0	31	52	0	22	36	0	27	36	0	24	30	0	15	45	24	0	26	20	0	19
Paenibacillus rhizovicinus	0	0	12	0	43	37	0	31	28	0	21	39	0	11	28	0	0	44	11	21	56	20	0	0	17	11	21
Staphylococcus equorum	0	0	65	0	251	66	0	58	66	0	0	75	0	0	0	0	38	0	0	0	195	0	0	0	35	0	0
Corynebacterium ammoniagenes	0	0	41	0	92	15	15	20	49	0	17	336	0	54	35	0	13	197	0	42	162	0	0	25	37	0	65
Methylibium petroleiphilum	0	36	84	0	242	215	0	41	108	0	0	108	0	114	35	0	45	126	0	26	320	48	0	83	298	0	72
Propionimicrobium sp. Marseille-P3275	0	0	25	16	94	27	23	36	19	0	21	117	0	29	25	0	15	42	0	12	100	0	0	29	25	0	34
Rhizobium phaseoli	0	0	0	0	80	98	0	0	0	0	0	109	0	61	0	0	0	106	0	0	113	0	0	0	136	0	66
Providencia heimbachae	0	12	71	12	230	54	13	52	43	12	0	41	0	24	16	0	76	57	11	21	170	11	0	0	155	0	14
Marivirga tractuosa	0	23	25	27	123	60	0	73	57	0	45	63	0	23	16	0	20	47	0	37	89	18	0	45	15	18	24
Acinetobacter nosocomialis	0	55	251	70	1026	201	27	153	101	0	18	166	0	26	45	0	183	142	20	34	536	47	0	0	109	0	57
Streptomyces sp. C8S0	0	0	19	0	52	14	41	0	16	0	0	82	0	15	14	0	0	33	0	0	62	0	0	19	29	0	59
Finegoldia magna	0	66	88	74	389	141	0	148	144	0	131	122	0	87	152	0	44	240	0	170	205	67	0	173	254	70	114
[Ruminococcus] torques	0	53	103	25	331	94	0	121	108	0	134	125	0	55	89	0	51	228	0	73	198	44	0	59	106	47	49
Mycolicibacterium tokaiense	0	0	28	0	92	33	0	23	30	0	0	130	0	22	29	0	13	52	0	12	100	15	0	10	57	0	56
Actinobacteria bacterium IMCC26256	0	0	0	0	0	0	0	0	0	0	0	11	0	0	0	0	0	0	0	0	0	0	0	0	0	0	0
Clostridium chauvoei	0	0	16	18	33	32	0	22	54	0	27	38	0	12	17	0	13	41	0	20	33	0	0	79	77	0	21
Streptococcus infantarius	0	0	0	0	42	32	0	0	0	0	293	0	0	0	509	0	0	0	174	0	0	0	0	88	0	0	57
Microbacterium lemovicicum	0	0	14	15	64	22	0	15	19	0	0	59	0	0	0	0	0	24	0	18	52	0	0	24	34	0	42
Cohnella sp. MFER-1	0	0	11	0	56	31	0	19	14	0	15	50	0	10	22	0	0	21	0	0	40	0	0	12	18	0	24
Schaalia meyeri	0	17	55	166	230	241	16	121	38	0	47	196	0	27	39	0	32	238	0	153	195	28	17	154	97	28	111
Streptomyces sp. S063	0	0	0	0	21	0	0	0	44	0	0	21	0	26	0	0	0	40	0	0	43	0	0	23	75	0	68
Pseudomonas orientalis	0	0	46	16	122	97	12	17	63	0	0	92	0	26	21	0	18	81	0	0	117	20	0	35	112	0	15
Macrococcus caseolyticus	0	0	16	0	32	20	0	0	0	0	0	16	0	0	0	0	0	20	0	0	25	0	0	0	40	0	18
Virgibacillus necropolis	0	23	18	24	49	28	0	21	16	0	16	22	0	0	0	0	0	19	0	0	31	0	0	16	66	0	10
Wolbachia endosymbiont of Litomosoides sigmodontis	0	0	0	0	0	0	0	0	41	0	0	0	0	0	0	0	0	0	0	0	0	0	0	0	0	0	0
Aster yellows witches'-broom phytoplasma	0	0	37	0	101	0	0	19	0	0	0	26	0	0	0	0	24	0	0	0	74	0	0	0	0	0	0
Parasphingorhabdus halotolerans	0	0	0	0	29	16	0	0	0	0	0	17	0	0	0	0	0	20	0	0	31	0	0	0	22	0	0
Pararhodospirillum photometricum	0	10	12	0	58	46	0	20	27	0	0	46	0	21	12	0	0	39	0	0	68	10	0	17	55	0	35
Bacillus sp. X1(2014)	0	0	13	0	62	34	0	41	32	0	23	48	0	0	20	0	15	33	0	14	63	23	0	30	20	0	28
Acinetobacter tandoii	0	27	123	38	545	133	19	130	67	0	17	118	0	44	35	0	127	105	0	31	436	31	0	10	102	0	81
Nissabacter sp. SGAir0207	0	0	16	0	90	65	0	0	14	0	0	60	0	29	18	0	13	52	0	0	128	0	0	23	68	0	40
Streptomyces violaceusniger	0	0	0	0	48	54	0	32	25	0	0	62	0	30	0	0	0	36	0	0	54	0	0	0	24	0	85
Capnocytophaga stomatis	0	290	1414	618	4900	3394	487	1343	697	986	16908	1146	13	1325	1140	168	3463	4113	395	1005	8778	2116	623	4000	25010	326	2913
Bacillus altitudinis	0	0	0	0	36	0	0	0	0	0	0	0	0	0	0	0	0	0	0	0	24	0	0	0	40	0	0
Leptolyngbya sp. O-77	0	0	0	0	51	15	0	20	17	0	24	25	0	0	14	0	0	23	0	0	28	0	0	0	14	0	0
Sediminispirochaeta smaragdinae	0	0	17	0	66	28	0	40	39	0	0	59	0	0	17	0	25	30	0	12	26	0	0	0	0	0	10
Francisella philomiragia	0	0	34	42	202	63	0	26	96	0	43	56	0	33	40	0	0	58	0	0	49	16	0	56	107	0	28
Candidatus Vampirococcus archaeovorus	0	0	0	0	65	28	0	16	18	0	12	20	0	0	0	0	0	18	0	11	20	0	0	0	14	0	0
Streptomyces sp. SUK 48	0	0	0	0	43	0	0	0	0	0	0	23	0	0	0	0	0	22	0	0	60	0	0	29	54	0	24
Shewanella frigidimarina	0	0	32	34	113	18	0	22	17	0	0	0	0	21	0	0	29	0	0	0	83	0	0	0	54	0	0
Simkania negevensis	0	0	0	0	16	0	0	0	0	0	0	0	0	0	0	0	0	0	0	0	0	0	0	0	0	0	0
Candidatus Methylopumilus rimovensis	0	0	25	0	75	29	0	22	16	0	0	22	0	0	0	0	42	0	0	0	52	0	0	0	0	0	0
Bacillus sp. SB49	0	0	0	0	42	19	0	26	0	0	10	21	0	12	13	0	0	33	0	0	35	0	0	0	0	0	0
Streptomyces griseochromogenes	0	0	25	0	39	24	0	0	19	0	0	46	0	0	0	0	0	32	0	0	63	0	0	19	40	0	84
Malaciobacter marinus	0	0	40	0	34	0	0	17	555	15	17	0	0	0	0	0	53	0	0	0	24	22	0	0	0	0	0
Mesotoga infera	0	0	0	0	29	23	0	16	19	0	17	14	0	0	0	0	10	14	0	12	20	0	0	0	0	0	11
Myroides phaeus	0	26	63	83	300	103	34	55	104	215	37	57	0	129	44	0	35	80	0	32	85	45	0	128	105	14	116
Streptomyces albireticuli	0	0	0	0	47	28	0	0	13	0	0	52	0	0	0	0	0	0	0	0	83	0	0	16	25	0	69
Gluconobacter albidus	0	0	0	0	20	13	0	0	10	0	0	0	0	0	0	0	0	0	0	0	19	0	0	0	10	0	0
Debaryomyces hansenii	0	0	10	0	0	0	0	0	15	0	10	0	0	13	15	0	0	16	0	0	14	0	0	11	60	0	10
Microbulbifer aggregans	0	14	16	0	88	54	0	17	24	0	0	31	0	25	11	0	0	23	0	0	72	0	0	30	40	0	11
Burkholderia sp. MSMB1588	0	0	0	0	94	67	0	0	0	0	0	0	0	0	0	0	0	0	0	0	138	0	0	0	0	0	0
Myroides odoratus	0	0	39	50	262	76	28	29	93	209	44	21	0	104	27	0	28	60	0	16	79	41	0	75	64	0	126
Candidatus Filomicrobium marinum	0	0	0	0	25	13	0	0	18	0	0	17	0	0	0	0	0	0	0	0	21	0	0	0	14	0	0
Kocuria flava	0	0	18	0	73	35	0	41	38	0	50	127	0	14	0	0	30	75	0	27	145	24	0	34	42	0	147
Candidatus Hoaglandella endobia	0	0	0	0	65	20	0	0	0	0	0	0	0	0	0	0	0	0	0	0	20	0	0	0	17	0	0
Corynebacteriaceae bacterium 'ARUP UnID 227'	0	0	0	0	0	0	0	0	0	0	0	105	0	0	0	0	0	41	0	0	29	0	0	37	0	0	0
Xanthomonas axonopodis	0	12	79	0	220	375	27	42	139	88	0	154	0	154	53	0	54	233	0	0	84	104	0	967	477	0	154
Christensenella sp. Marseille-P3954	0	37	35	0	234	167	0	121	83	0	36	110	0	30	34	0	0	194	0	49	222	24	0	14	21	0	46
Aeromonas sp. ASNIH1	0	0	0	0	0	0	0	0	0	0	0	0	0	0	0	0	113	0	0	0	0	0	0	0	0	0	0
Aeromonas sp. ASNIH2	0	0	0	0	148	0	0	0	0	0	0	0	0	0	0	0	0	0	0	0	0	0	0	0	0	0	0
Aeromonas sp. ASNIH4	0	0	55	0	73	0	0	41	27	0	0	81	0	56	0	0	0	0	0	0	66	0	0	82	0	0	0
Aeromonas sp. ASNIH7	0	0	0	0	1383	0	0	0	0	0	0	0	0	0	0	0	0	0	0	0	0	0	0	0	0	0	0
Litorilituus sediminis	0	0	43	0	154	45	0	39	24	0	11	22	0	17	13	0	31	44	0	14	113	15	0	25	81	0	21
Streptomyces platensis	0	0	0	0	32	0	0	0	0	0	0	0	0	0	0	0	0	0	0	0	27	0	0	0	0	0	49
Desulfuromonas sp. DDH964	0	15	20	0	317	83	0	59	63	0	21	235	0	20	16	0	22	41	0	12	250	0	0	20	45	0	31
Corynebacterium choanae	0	14	76	13	78	33	0	0	43	0	14	545	0	119	44	0	30	390	0	39	214	14	0	28	72	0	70
Paracoccus kondratievae	0	0	36	0	65	41	0	26	21	0	0	94	0	29	16	0	0	43	0	0	110	29	0	15	53	0	0
Micromonospora sp. WMMC415	0	0	17	0	33	22	0	0	0	0	0	78	0	14	19	0	0	15	0	0	55	0	0	24	27	0	71
Vibrio tritonius	0	0	29	19	88	48	0	36	23	14	13	33	0	14	20	0	35	32	13	20	76	11	0	0	58	38	22
Congregibacter litoralis	0	0	22	0	124	52	0	0	20	0	0	30	0	34	21	0	0	54	0	0	123	20	0	38	71	0	22
Pseudomonas silesiensis	0	0	18	0	31	18	0	14	15	0	0	26	0	19	0	0	0	17	0	0	27	0	0	0	24	0	0
Lysinibacillus sphaericus	0	0	36	23	216	82	0	72	68	0	64	53	0	0	41	0	0	67	0	0	105	32	0	28	61	0	34
Brevundimonas vesicularis	0	0	0	0	0	0	0	0	0	0	0	66	0	0	0	0	0	0	0	0	72	0	0	0	51	0	0
Planococcus sp. MB-3u-03	0	0	0	0	38	22	0	0	0	0	0	49	0	0	0	0	0	28	0	0	68	0	0	0	36	0	0
Paracoccus zhejiangensis	0	0	31	0	125	64	0	0	36	0	0	102	0	34	0	0	0	36	0	0	183	0	0	46	58	0	26
Methanosaeta harundinacea	0	0	0	0	0	10	0	11	16	0	0	16	0	0	0	0	0	0	0	0	20	0	0	0	0	0	0
Azospirillum sp. TSH100	0	17	18	0	67	36	0	28	21	0	0	44	0	23	20	0	18	49	0	0	100	0	0	38	33	0	20
Cutibacterium granulosum	0	0	34	13	69	25	29	36	24	0	16	347	0	32	16	0	24	108	0	30	305	15	0	102	89	0	378
Caldicellulosiruptor bescii	0	0	23	0	20	0	0	0	24	0	0	0	0	0	0	0	27	0	0	0	48	0	0	0	0	0	0
Nautilia sp. PV-1	0	0	0	0	15	0	0	0	31	0	0	0	0	0	0	0	0	0	0	0	14	0	0	0	16	0	0
Aeromonas caviae	0	0	96	40	322	503	0	105	73	0	0	339	0	130	86	0	58	249	0	64	691	68	0	235	264	0	56
Microbacterium sp. PAMC 28756	0	0	0	0	0	0	0	0	0	0	0	102	0	0	0	0	0	0	0	62	110	0	0	0	0	0	123
Micrococcus luteus	0	44	156	55	242	162	190	70	91	0	73	509	61	72	33	23	82	178	0	154	432	57	48	156	248	0	326
Nonlabens ponticola	0	14	33	0	87	32	0	35	28	0	30	10	0	11	23	0	14	30	0	10	66	0	0	11	17	0	22
Georhizobium profundi	0	0	14	0	59	32	0	0	0	0	0	35	0	0	0	0	0	0	0	19	56	0	0	40	51	0	0
Paenibacillus baekrokdamisoli	0	0	0	17	45	26	0	19	10	0	12	12	0	10	10	0	0	16	0	0	25	12	0	24	17	0	11
Glutamicibacter nicotianae	0	0	0	0	0	44	0	0	0	0	0	53	0	0	0	0	0	74	0	0	0	0	0	0	0	0	41
Thioclava nitratireducens	0	0	17	0	52	18	0	0	0	0	0	39	0	0	0	0	0	0	0	0	47	0	0	0	21	0	0
Flammeovirgaceae bacterium 311	0	0	32	22	89	61	0	46	28	0	16	33	0	0	17	0	25	25	0	17	58	22	0	33	27	0	11
Microbacterium sp. 4R-513	0	0	16	0	25	13	0	13	0	0	0	62	0	0	0	0	0	17	0	0	55	0	0	29	19	0	32
Nitrosomonas europaea	0	19	49	13	79	63	0	21	52	0	15	142	0	17	22	0	14	44	0	0	56	21	0	17	104	0	24
Methylovorus glucosotrophus	0	0	17	0	57	42	0	25	42	0	0	20	0	23	0	0	19	13	0	0	62	0	0	32	52	0	0
Salinimonas lutimaris	0	0	11	26	68	54	0	16	21	0	0	21	0	18	11	0	13	23	0	0	58	0	0	13	90	0	28
Pseudarthrobacter sulfonivorans	0	0	0	0	45	0	0	0	20	0	0	90	0	0	0	0	0	68	0	0	51	0	0	22	31	0	0
Corynebacterium diphtheriae	0	328	1384	0	163	100	20	159	75	0	27	1035	0	211	100	0	54	599	0	86	710	23	0	54	111	0	232
Mammaliicoccus fleurettii	0	0	0	0	21	0	0	0	16	0	0	0	0	0	0	0	0	17	0	0	0	0	0	12	35	0	18
Capnocytophaga leadbetteri	0	0	30	12	120	68	14	17	16	62	0	12	0	40	12	0	12	31	0	0	34	0	0	101	80	0	34
Caballeronia insecticola	0	0	25	0	87	82	0	15	34	0	0	46	0	15	28	0	12	35	0	0	119	19	0	17	80	0	40
Virgibacillus dokdonensis	0	0	14	0	94	0	0	21	24	0	25	26	0	0	0	0	0	0	0	15	71	0	0	17	15	0	14
Oceanobacillus kimchii	0	0	11	0	48	23	0	14	24	0	21	19	0	0	0	0	20	30	0	13	40	0	0	16	32	0	0
Dickeya dianthicola	0	0	15	0	79	117	0	47	23	0	0	48	0	0	39	0	0	42	0	0	56	0	0	33	22	0	18
Parageobacillus genomosp. 1	0	0	0	0	46	20	0	15	21	0	0	47	0	11	0	0	0	12	0	0	39	0	0	0	0	0	0
Guyparkeria halophila	0	17	22	0	110	92	0	25	46	0	0	90	0	32	42	0	11	69	0	12	195	11	0	21	164	0	61
Lutibacter profundi	0	0	29	30	120	53	0	36	41	47	24	26	0	27	15	0	0	35	0	0	30	10	0	43	32	0	36
Terriglobus saanensis	0	0	0	0	24	16	0	0	0	0	0	0	0	0	0	0	0	0	0	0	28	0	0	30	0	0	20
Proteiniphilum saccharofermentans	0	85	173	101	1091	384	13	443	451	0	199	1103	0	132	169	0	72	550	0	272	1105	59	0	218	193	32	710
Sphingobacterium sp. ML3W	0	0	29	51	116	38	0	31	22	23	23	35	0	22	20	0	19	34	0	15	40	23	0	31	31	0	15
Desulfocurvibacter africanus	0	41	25	0	279	54	0	97	62	0	16	132	0	17	14	0	13	50	0	11	124	0	0	19	35	0	17
Streptomyces sp. Z022	0	0	25	0	20	0	0	0	0	0	0	37	0	0	0	0	0	14	0	0	41	0	0	0	23	0	18
Pontibacter korlensis	0	0	13	18	92	30	0	42	25	0	27	28	0	0	10	0	0	14	0	26	58	16	0	0	30	0	15
Aliarcobacter butzleri	0	68	366	33	192	40	75	111	5878	55	36	23	38	144	54	0	625	150	0	31	69	184	0	36	37	0	20
Rhizobium leguminosarum	0	99	97	39	257	205	40	107	167	0	78	345	0	131	117	0	68	204	0	90	461	40	0	100	295	0	231
Streptomyces sp. SYP-A7193	0	0	0	0	35	28	0	55	0	0	0	18	0	0	0	0	0	29	0	88	41	0	0	0	29	0	72
Alkalihalobacillus pseudofirmus	0	0	44	0	141	22	0	38	29	0	13	26	0	14	10	0	21	32	0	0	106	16	0	0	0	0	11
Arthrobacter sp. 24S4-2	0	0	25	18	36	36	0	20	20	0	0	80	0	21	0	0	0	54	0	19	107	0	0	44	27	0	40
Brevibacillus sp. SCSIO 07484	0	0	0	0	77	48	0	29	22	0	18	73	0	13	0	0	11	26	0	11	60	0	0	15	16	0	13
Synechococcus sp. ROS8604	0	0	0	0	28	0	0	0	0	0	0	17	0	0	0	0	0	0	0	0	43	0	0	0	47	0	0
Mycobacterium sp. MS1601	0	0	0	0	43	18	0	0	0	0	0	93	0	27	0	0	0	57	0	28	86	0	24	19	32	0	32
Mycoavidus cysteinexigens	0	0	0	0	46	27	0	22	16	0	0	25	0	13	16	0	29	46	0	0	35	0	0	0	54	0	19
Flavobacterium anhuiense	0	20	59	34	243	112	18	54	90	131	28	56	0	72	41	0	34	68	0	20	105	19	0	101	100	0	106
Ereboglobus luteus	0	0	13	0	35	35	0	16	23	0	0	28	0	20	0	0	0	20	0	0	33	16	0	100	26	0	24
Rhizobium sp. TCK	0	0	0	0	0	0	0	0	0	0	0	123	0	0	0	0	0	72	0	0	153	0	0	0	0	0	0
Streptomyces sp. SM18	0	0	20	0	42	24	0	19	24	0	0	51	0	0	0	0	0	47	0	0	74	41	0	22	0	0	29
Serratia symbiotica	0	10	32	28	131	78	0	28	29	0	13	37	0	29	18	0	36	67	0	11	63	13	0	27	73	0	31
Mycoplasma ovipneumoniae	0	0	0	0	22	34	0	0	0	0	0	0	0	0	11	0	0	0	0	0	0	0	0	15	19	0	0
Microbacterium sp. LKL04	0	0	0	0	26	0	0	0	15	0	0	44	0	0	0	0	0	24	0	14	33	0	0	0	26	0	32
Streptococcus himalayensis	0	0	0	0	16	13	0	10	16	0	11	11	0	0	11	0	0	14	0	12	14	0	24	0	0	0	0
Listeria weihenstephanensis	0	0	0	0	35	10	0	13	11	0	0	0	0	0	0	0	0	12	0	0	0	0	0	12	28	0	0
Spiribacter sp. 2438	0	0	29	0	81	55	0	18	29	0	0	96	0	29	12	0	0	39	0	10	105	0	0	51	72	0	19
Alicycliphilus denitrificans	0	657	1307	141	3242	3267	189	1028	1769	104	154	1491	0	2282	811	0	333	2405	133	347	3748	671	42	579	4878	0	1716
Spiroplasma cantharicola	0	0	0	0	19	20	0	18	12	0	12	0	0	0	0	0	0	0	0	0	19	26	0	0	0	0	37
Salmonella bongori	0	0	0	14	49	34	12	0	12	0	0	43	0	0	0	0	13	37	0	17	81	0	0	13	26	0	18
Biomaibacter acetigenes	0	14	13	0	50	20	0	21	20	0	15	24	0	0	0	0	0	18	0	13	33	0	0	13	0	0	0
Marinobacter sp. BSs20148	0	0	18	0	27	0	0	0	0	0	0	0	0	0	0	0	0	0	0	0	37	0	0	32	16	0	25
Thermocrinis ruber	0	0	0	0	20	0	0	0	0	0	0	0	0	0	0	0	0	0	0	0	0	0	0	0	0	0	0
Brenneria goodwinii	0	0	35	0	67	52	0	28	26	0	18	84	0	36	23	0	0	57	0	0	88	13	0	27	80	0	37
Piscirickettsia salmonis	0	21	34	18	144	69	0	31	32	0	17	33	0	22	28	0	44	75	0	15	100	17	0	0	57	0	31
Stenotrophomonas acidaminiphila	0	95	599	18	902	1366	55	35	755	273	0	581	0	779	306	0	213	713	0	42	570	196	0	2944	1523	0	469
Pantoea alhagi	0	0	0	0	34	24	0	0	20	0	0	14	0	0	0	0	0	20	0	0	43	0	0	12	27	0	0
Vibrio natriegens	0	0	43	0	162	0	0	0	0	0	0	69	0	0	0	0	0	37	0	0	81	0	0	36	83	0	0
Klebsiella aerogenes	0	15	31	24	218	110	0	32	66	0	16	136	0	39	26	0	18	58	0	21	148	19	0	71	135	0	74
Luteimicrobium xylanilyticum	0	0	32	0	36	32	0	25	0	0	0	63	0	13	0	0	15	32	0	28	78	0	0	31	43	0	74
Brevibacillus agri	0	0	13	0	131	56	0	42	40	0	19	65	0	11	24	0	0	38	0	0	74	0	0	15	28	0	20
Magnetospirillum magneticum	0	0	14	0	75	48	0	15	19	0	0	65	0	11	0	0	0	22	0	0	62	0	0	0	57	0	16
Desulfohalobium retbaense	0	16	34	0	129	45	0	35	43	0	0	61	0	0	11	0	0	38	0	0	47	0	0	17	17	0	24
Streptococcus pluranimalium	0	0	11	0	33	15	12	24	14	0	12	0	0	0	0	16	0	21	0	0	28	12	31	12	22	0	11
Ensifer sojae	0	0	0	0	65	33	0	21	0	0	0	17	0	0	0	0	0	12	0	0	55	0	0	0	0	0	16
Halomonas sp. PGE1	0	0	40	0	82	61	0	0	0	0	0	55	0	31	0	0	0	51	0	0	65	0	0	29	106	0	55
Thermus thermophilus	0	0	24	0	81	55	0	42	26	0	21	56	0	25	0	0	0	48	0	0	83	0	0	20	44	0	41
Gordonia alkanivorans	0	0	0	0	0	0	0	0	0	0	0	0	0	0	0	0	0	0	0	0	45	0	0	0	0	0	78
Campylobacter upsaliensis	0	0	13	0	62	19	0	20	31	13	0	13	0	0	0	27	28	17	0	85	12	0	0	20	21	0	20
Streptomyces sp. So13.3	0	0	18	0	54	24	0	13	0	0	0	72	0	19	0	0	22	32	0	0	93	0	0	50	25	0	55
Sphingomonas sp. AP4-R1	0	16	13	0	57	35	0	30	23	36	0	29	0	26	24	0	0	53	0	0	79	18	0	86	53	0	28
Mycolicibacterium aurum	0	16	18	0	65	56	0	33	29	0	14	196	0	31	16	0	15	119	0	21	166	0	0	53	62	0	85
Acidovorax sp. T1	0	302	722	86	1722	1832	42	364	817	0	159	1243	0	1242	472	0	323	1665	129	282	2625	413	44	548	2828	0	1054
Lactobacillus acetotolerans	0	0	0	0	30	12	0	11	0	0	22	0	0	10	0	0	0	17	0	0	14	0	0	0	0	0	0
Mycoplasma conjunctivae	0	0	0	0	94	30	0	0	0	0	0	0	0	0	0	0	0	0	0	0	0	0	0	72	0	0	0
Methylomicrobium album	0	18	61	0	211	99	0	28	77	0	11	164	0	49	40	0	14	73	0	34	173	22	0	41	118	0	50
Luteipulveratus mongoliensis	0	0	11	0	23	31	0	0	0	0	0	81	0	18	0	0	0	29	0	0	74	0	0	36	33	0	104
Halosimplex rubrum	0	0	0	0	32	27	0	18	0	0	0	35	0	0	0	0	0	17	0	0	37	0	0	0	30	0	15
Acidovorax carolinensis	0	381	680	110	1843	1558	60	391	882	65	147	1049	42	1218	488	0	301	1767	116	276	2462	474	98	510	3550	60	1035
Microbacterium sp. BH-3-3-3	0	0	22	0	41	29	0	14	0	0	0	60	0	14	0	0	0	31	0	0	62	0	0	21	38	0	84
Massilia putida	0	20	77	0	208	132	0	19	51	35	0	113	0	88	49	0	37	118	0	18	322	37	0	88	196	0	58
Arthrobacter citreus	0	14	16	0	47	24	0	21	28	0	18	34	0	11	15	0	12	51	0	0	32	12	0	22	32	0	16
Pseudomonas sp. CC6-YY-74	0	0	23	0	65	84	0	20	40	0	0	38	0	28	17	0	17	87	0	16	93	12	0	83	147	0	41
Hippea maritima	0	0	12	0	43	0	0	11	19	0	13	28	0	0	0	0	0	15	0	0	12	0	0	0	0	0	0
Mannheimia varigena	0	34	131	594	522	344	332	371	140	263	31	135	0	110	103	31	139	174	163	186	223	67	71	82	938	80	162
Burkholderia metallica	0	0	14	0	29	38	0	0	16	0	0	31	0	14	0	0	0	38	0	0	103	0	0	0	39	0	0
Moraxella bovis	0	471	1890	6086	13350	7488	3938	1101	3706	940	125	2816	394	3837	3151	111	3825	14193	382	545	8303	2712	312	771	7266	117	5774
Nitrososphaera viennensis	0	0	0	0	11	0	0	0	0	0	0	0	0	0	0	0	0	0	0	0	0	0	0	0	0	0	0
Thermodesulfobacterium geofontis	0	0	20	0	47	22	0	0	10	0	0	18	0	10	11	0	11	11	0	0	24	0	0	11	0	0	14
Desulfotalea psychrophila	0	0	24	0	133	22	0	27	59	0	11	157	0	0	0	0	0	26	0	0	141	0	0	34	23	0	15
Sphingomonas ginsengisoli An et al. 2013	0	0	0	0	0	0	0	0	0	0	0	0	0	0	0	0	0	14	0	0	13	0	0	0	17	0	19
Halomonas beimenensis	0	0	15	0	100	70	0	12	30	0	0	46	0	36	11	0	14	39	0	12	146	0	0	77	54	0	40
Paenibacillus odorifer	0	0	17	21	38	24	0	12	16	0	13	20	0	0	0	0	0	27	0	0	18	0	0	0	20	0	0
Haloarcula sp. JP-L23	0	0	0	0	18	0	0	0	0	0	0	0	0	0	0	0	0	0	0	0	0	0	0	0	0	0	0
Xenorhabdus hominickii	0	0	0	23	54	54	12	23	20	0	0	19	0	13	16	0	0	15	0	12	58	13	0	13	69	0	13
Symmachiella dynata	0	0	0	0	35	22	0	15	0	0	0	16	0	0	0	0	0	11	0	0	16	0	0	0	0	0	0
Thermodesulfobium narugense	0	0	0	0	55	16	0	0	20	0	13	18	0	0	16	0	0	14	0	0	26	0	0	0	16	0	0
Pseudomonas sp. gcc21	0	0	16	41	73	96	0	0	27	33	0	44	0	46	41	0	18	57	0	0	114	0	0	26	96	0	47
Pantoea dispersa	0	20	26	26	121	111	0	21	46	0	0	96	0	42	42	0	23	70	0	24	199	18	0	55	157	0	34
Corynebacterium pseudotuberculosis	0	21	57	0	87	35	0	20	29	0	21	437	0	86	30	0	23	315	0	32	241	16	0	18	41	0	51
Pseudomonas citronellolis	0	25	68	0	333	241	0	31	76	11	0	160	0	76	49	0	15	107	0	12	219	30	0	37	178	0	60
Dehalococcoides mccartyi	0	37	38	0	97	54	0	74	46	0	29	106	0	44	60	0	18	45	0	32	277	12	0	37	31	0	22
Chamaesiphon minutus	0	12	10	0	19	20	0	21	0	0	24	10	10	0	10	0	0	20	0	0	16	0	0	10	0	0	10
Pseudoarcobacter acticola	0	22	52	0	90	31	0	30	738	0	0	27	0	46	0	0	84	41	0	14	43	27	0	14	25	0	0
Kineococcus radiotolerans	0	0	20	13	45	43	0	14	22	0	0	77	0	27	0	0	20	56	0	15	102	0	0	18	57	0	117
Bacillus sp. N1-1	0	0	25	0	39	16	0	0	0	0	0	18	0	0	0	0	0	18	0	0	0	0	0	24	37	0	15
Vagococcus hydrophili	0	0	11	0	29	11	0	13	18	0	14	23	0	0	0	0	0	20	0	0	24	0	20	23	0	0	0
Chelativorans sp. BNC1	0	0	15	0	33	29	0	0	0	0	0	30	0	0	14	0	0	19	0	0	56	0	0	16	24	0	11
Algoriphagus machipongonensis	0	11	21	20	65	35	0	31	24	16	25	14	0	20	12	0	10	23	0	16	22	0	0	17	41	0	14
Pseudomonas sp. S09G 359	0	0	0	0	31	38	0	0	0	0	0	14	0	0	0	0	0	22	0	0	41	0	0	25	33	0	20
Amphibacillus xylanus	0	0	14	0	45	29	0	11	0	0	32	25	0	0	0	0	0	25	0	0	21	11	0	0	0	0	0
Proteus columbae	0	0	43	0	207	38	0	50	0	0	0	0	0	0	26	0	0	28	0	21	83	0	0	0	166	0	0
Zygotorulaspora mrakii	0	0	0	0	12	15	0	0	0	0	0	0	0	0	0	0	0	14	0	0	17	0	0	0	11	0	0
Weeksella virosa	0	0	30	20	79	37	12	21	41	126	0	14	0	32	0	0	14	27	0	0	54	0	0	12	12	0	23
Enterobacter bugandensis	0	0	0	0	40	33	17	0	15	0	0	25	0	15	0	0	0	27	0	0	38	0	0	26	19	0	0
Beijerinckiaceae bacterium RH AL1	0	0	13	0	27	22	0	0	0	0	0	20	0	0	0	0	0	0	0	0	43	0	0	0	20	0	20
Zoogloeaceae bacteirum Par-f-2	0	0	41	36	97	48	0	0	55	0	0	98	0	49	0	0	21	123	0	81	249	0	0	42	184	0	68
Chryseobacterium sp. POL2	0	17	38	277	173	58	0	88	26	99	31	35	0	31	19	0	28	57	0	34	42	14	29	36	49	0	51
Mesorhizobium ciceri	0	0	0	0	74	38	0	63	49	0	0	130	0	0	0	0	0	41	0	0	74	0	0	0	118	0	0
Streptomyces sp. CB00271	0	0	0	0	36	0	0	0	0	0	0	17	0	0	0	0	0	0	0	0	51	0	0	0	0	0	0
Xylella fastidiosa	0	35	95	31	202	182	19	36	105	33	13	133	0	117	73	0	64	118	0	22	187	35	0	410	196	0	60
Moritella viscosa	0	0	39	0	125	28	0	27	24	10	0	19	0	0	0	0	25	17	0	14	57	0	0	0	74	0	11
Corynebacterium pseudopelargi	0	13	66	0	90	23	0	14	61	0	0	586	0	100	43	0	25	465	0	48	311	0	0	25	78	0	64
Metabacillus sp. KUDC1714	0	0	20	0	55	27	0	20	12	0	36	28	0	17	27	0	12	21	0	0	42	0	0	21	18	0	19
Streptococcus pseudoporcinus	0	174	147	154	601	251	27	278	178	0	269	321	0	142	282	0	132	328	11	220	448	73	34	120	452	128	233
Spiroplasma diminutum	0	0	0	33	19	0	0	0	18	0	34	15	0	0	0	0	34	16	0	0	23	0	0	22	28	0	0
Actinoplanes derwentensis	0	0	19	17	50	25	20	16	23	0	12	129	0	16	0	0	0	37	0	17	110	0	0	11	27	0	55
[truncated: 3,636 more rows]

## Sheet: Supplementary Table 4
Variable	H		1-D
	F ratio	Probability >f	F ratio	Probability >f
Age	2.4	0.15	1.1	0.31
FoL	3.94	0.06	1.4	0.26
CADES	0.04	0.85	1.32	0.27
CADES group	0.09	0.77	0.6	0.45
CBPI pain	0.91	0.35	1.5	0.24
CBPI interference	2.33	0.15	0.22	0.65
SGT	0.75	0.4	0.35	0.57
Inhibitory control	0.14	0.71	0.24	0.63
Reversal learning	0.05	0.83	1.04	0.32
Recent dental prophylaxis	0.2	0.66	0.32	0.58
Calculus index	1.39	0.25	3	0.1
Gingival index	0.001	0.97	0.23	0.64
Plaque index	0.13	0.73	1.11	0.3
Supplementary Table 4: Results of linear mxed models examining the relationship of outcome varinables with bacterial diversity (H and 1-D) with subject as the random effect

## Sheet: Supplementary Table 5
SubjectID.Sample	G02.2	G02.3	G03.1	G03.2	G03.3	G04.1	G04.2	G04.3	G05.1	G05.2	G05.3	G06.1	G06.2	G06.3	G07.1	G07.2	G07.3	G11.1	G11.2	G11.3	G13.1	G13.2	G17.1	G17.2	G24.1	G24.2
G02.2	0	0.550257	0.719122	0.844397	0.698771	0.584165	0.592197	0.663528	0.628892	0.608877	0.747132	0.88322	0.5639	0.600971	0.886691	0.588111	0.776178	0.670951	0.714953	0.837651	0.651407	0.6624	0.897054	0.925652	0.590407	0.701934
G02.3	0.550257	0	0.55089	0.603579	0.353359	0.683625	0.364824	0.389534	0.698736	0.514669	0.458881	0.960239	0.265358	0.341906	0.972636	0.361248	0.484156	0.796935	0.537898	0.61475	0.436081	0.750917	0.7411	0.813664	0.636114	0.395706
G03.1	0.719122	0.55089	0	0.668014	0.539723	0.677661	0.564515	0.620826	0.756248	0.450568	0.704342	0.960006	0.547634	0.486337	0.947846	0.562659	0.684263	0.82859	0.631693	0.667211	0.513633	0.808717	0.741282	0.82911	0.698199	0.486105
G03.2	0.844397	0.603579	0.668014	0	0.419749	0.878612	0.623082	0.530313	0.887539	0.709634	0.440461	0.987463	0.609456	0.560001	0.988381	0.668311	0.429562	0.939703	0.653769	0.297072	0.639165	0.920167	0.504085	0.619508	0.887977	0.536042
G03.3	0.698771	0.353359	0.539723	0.419749	0	0.74689	0.418387	0.428659	0.77055	0.557034	0.458906	0.973072	0.345428	0.429618	0.959139	0.463729	0.382573	0.872187	0.602636	0.452639	0.478792	0.840192	0.652194	0.712296	0.777086	0.349683
G04.1	0.584165	0.683625	0.677661	0.878612	0.74689	0	0.741666	0.807283	0.412703	0.731026	0.83669	0.867682	0.698081	0.746844	0.757512	0.605494	0.853835	0.558165	0.76494	0.870631	0.677551	0.597389	0.925074	0.937949	0.665637	0.768875
G04.2	0.592197	0.364824	0.564515	0.623082	0.418387	0.741666	0	0.375396	0.811289	0.427642	0.516253	0.952868	0.458297	0.413912	0.936893	0.441247	0.537614	0.846809	0.542906	0.659501	0.547376	0.862452	0.785155	0.847017	0.643949	0.504902
G04.3	0.663528	0.389534	0.620826	0.530313	0.428659	0.807283	0.375396	0	0.819165	0.559482	0.372291	0.97517	0.425968	0.370931	0.983253	0.512397	0.387283	0.878755	0.457962	0.582817	0.573353	0.866521	0.686969	0.818848	0.747146	0.473613
G05.1	0.628892	0.698736	0.756248	0.887539	0.77055	0.412703	0.811289	0.819165	0	0.816977	0.854619	0.87458	0.701367	0.75535	0.752168	0.64299	0.865429	0.669567	0.832126	0.891753	0.691923	0.554498	0.926526	0.941547	0.801703	0.790955
G05.2	0.608877	0.514669	0.450568	0.709634	0.557034	0.731026	0.427642	0.559482	0.816977	0	0.676264	0.944389	0.529159	0.363228	0.923643	0.538797	0.649612	0.80597	0.578223	0.693984	0.44659	0.825112	0.791791	0.859177	0.551966	0.518894
G05.3	0.747132	0.458881	0.704342	0.440461	0.458906	0.83669	0.516253	0.372291	0.854619	0.676264	0	0.977632	0.509456	0.479521	0.982282	0.578452	0.285408	0.900511	0.436592	0.440272	0.640373	0.874854	0.6466	0.807971	0.809925	0.506203
G06.1	0.88322	0.960239	0.960006	0.987463	0.973072	0.867682	0.952868	0.97517	0.87458	0.944389	0.977632	0	0.954234	0.960402	0.778405	0.954752	0.982702	0.846746	0.967859	0.987357	0.955894	0.842704	0.9923	0.993638	0.895186	0.972095
G06.2	0.5639	0.265358	0.547634	0.609456	0.345428	0.698081	0.458297	0.425968	0.701367	0.529159	0.509456	0.954234	0	0.322865	0.963115	0.417317	0.484549	0.780552	0.566147	0.601059	0.390149	0.730141	0.750469	0.802419	0.660703	0.391809
G06.3	0.600971	0.341906	0.486337	0.560001	0.429618	0.746844	0.413912	0.370931	0.75535	0.363228	0.479521	0.960402	0.322865	0	0.965049	0.423697	0.461057	0.804968	0.471618	0.569912	0.32237	0.762679	0.685955	0.810772	0.675261	0.39605
G07.1	0.886691	0.972636	0.947846	0.988381	0.959139	0.757512	0.936893	0.983253	0.752168	0.923643	0.982282	0.778405	0.963115	0.965049	0	0.920879	0.987804	0.859636	0.958433	0.990901	0.928153	0.844993	0.995147	0.988756	0.903647	0.960798
G07.2	0.588111	0.361248	0.562659	0.668311	0.463729	0.605494	0.441247	0.512397	0.64299	0.538797	0.578452	0.954752	0.417317	0.423697	0.920879	0	0.57435	0.801585	0.627057	0.700939	0.447221	0.750789	0.79948	0.832547	0.641246	0.492036
G07.3	0.776178	0.484156	0.684263	0.429562	0.382573	0.853835	0.537614	0.387283	0.865429	0.649612	0.285408	0.982702	0.484549	0.461057	0.987804	0.57435	0	0.908671	0.352779	0.466583	0.515584	0.884249	0.55799	0.735241	0.830951	0.414435
G11.1	0.670951	0.796935	0.82859	0.939703	0.872187	0.558165	0.846809	0.878755	0.669567	0.80597	0.900511	0.846746	0.780552	0.804968	0.859636	0.801585	0.908671	0	0.841059	0.938901	0.793121	0.568127	0.955002	0.965314	0.718194	0.874849
G11.2	0.714953	0.537898	0.631693	0.653769	0.602636	0.76494	0.542906	0.457962	0.832126	0.578223	0.436592	0.967859	0.566147	0.471618	0.958433	0.627057	0.352779	0.841059	0	0.689446	0.589135	0.839482	0.616492	0.864031	0.727156	0.607341
G11.3	0.837651	0.61475	0.667211	0.297072	0.452639	0.870631	0.659501	0.582817	0.891753	0.693984	0.440272	0.987357	0.601059	0.569912	0.990901	0.700939	0.466583	0.938901	0.689446	0	0.63356	0.91071	0.606413	0.642869	0.876741	0.527745
G13.1	0.651407	0.436081	0.513633	0.639165	0.478792	0.677551	0.547376	0.573353	0.691923	0.44659	0.640373	0.955894	0.390149	0.32237	0.928153	0.447221	0.515584	0.793121	0.589135	0.63356	0	0.753177	0.754951	0.775761	0.671338	0.338049
G13.2	0.6624	0.750917	0.808717	0.920167	0.840192	0.597389	0.862452	0.866521	0.554498	0.825112	0.874854	0.842704	0.730141	0.762679	0.844993	0.750789	0.884249	0.568127	0.839482	0.91071	0.753177	0	0.944416	0.959671	0.707291	0.845894
G17.1	0.897054	0.7411	0.741282	0.504085	0.652194	0.925074	0.785155	0.686969	0.926526	0.791791	0.6466	0.9923	0.750469	0.685955	0.995147	0.79948	0.55799	0.955002	0.616492	0.606413	0.754951	0.944416	0	0.590118	0.918173	0.679427
G17.2	0.925652	0.813664	0.82911	0.619508	0.712296	0.937949	0.847017	0.818848	0.941547	0.859177	0.807971	0.993638	0.802419	0.810772	0.988756	0.832547	0.735241	0.965314	0.864031	0.642869	0.775761	0.959671	0.590118	0	0.949434	0.719176
G24.1	0.590407	0.636114	0.698199	0.887977	0.777086	0.665637	0.643949	0.747146	0.801703	0.551966	0.809925	0.895186	0.660703	0.675261	0.903647	0.641246	0.830951	0.718194	0.727156	0.876741	0.671338	0.707291	0.918173	0.949434	0	0.768531
G24.2	0.701934	0.395706	0.486105	0.536042	0.349683	0.768875	0.504902	0.473613	0.790955	0.518894	0.506203	0.972095	0.391809	0.39605	0.960798	0.492036	0.414435	0.874849	0.607341	0.527745	0.338049	0.845894	0.679427	0.719176	0.768531	0
Supplementary Table 5: Bray Curtis Matrix for prokaryotic species.
